# Supplementary material for: The HD-ZIP II Transcription Factors HAT3 and ATHB4 Fine-Tune Auxin and Cytokinin Pathways During Flower Development
Source: Plants (Basel). 2025 Dec 6;14(24):3723. doi: 10.3390/plants14243723 (PMC12736722; doi:10.3390/plants14243723)
Supplement: Supplementary file 1 [file plants-14-03723-s001.zip]

Archive with 2 entries (2 files):
- plants-3980405-supplementary.pdf
- Supplementary Table S2.xlsx
