# Supplementary material for: The HD-ZIP II Transcription Factors HAT3 and ATHB4 Fine-Tune Auxin and Cytokinin Pathways During Flower Development
Source: Plants (Basel). 2025 Dec 6;14(24):3723. doi: 10.3390/plants14243723 (PMC12736722; doi:10.3390/plants14243723)
Supplement: Supplementary file 1 [file plants-14-03723-s001.zip › Supplementary Table S2.xlsx]

## Sheet: Downregulated GOs for R
GO_biological_process	Gene_number	Fold_enrichment	FDR
auxin transport	30	1.7	0.046
hormone-mediated signalling pathway	202	1.36	0.000199
response to hormone	347	1.29	1.17e-05
auxin-activated signalling pathway	60	1.44	0.0484
cellular response to hormone stimulus	214	1.33	0.000272

## Sheet: D-auxin transport
Gene ID	Mapped ID	Gene Name	Panther Family/Subfamily	Panther Protein Class
ARATH|TAIR=locus=2032915|UniProtKB=Q9SA49	AT1G16510	Auxin-responsive protein SAUR41;SAUR41;PTN001264472;orthologs	AUXIN-RESPONSIVE PROTEIN SAUR41 (PTHR31374:SF254)
ARATH|TAIR=locus=2024892|UniProtKB=Q9C8M5	AT1G53700	Serine_threonine-protein kinase WAG1;WAG1;PTN000682326;orthologs	SERINE_THREONINE-PROTEIN KINASE WAG1 (PTHR45637:SF94)
ARATH|TAIR=locus=2091035|UniProtKB=Q9LUL2	AT3G14370	Serine_threonine-protein kinase WAG2;WAG2;PTN002390184;orthologs	SERINE_THREONINE-PROTEIN KINASE WAG2 (PTHR45637:SF2)
ARATH|TAIR=locus=2158182|UniProtKB=Q9FN09	AT5G67440	BTB_POZ domain-containing protein NPY3;NPY3;PTN000789590;orthologs	BTB_POZ DOMAIN-CONTAINING PROTEIN NPY3 (PTHR32370:SF146)
ARATH|TAIR=locus=2165101|UniProtKB=Q9FJT7	AT5G56750	Protein NDL1;NDL1;PTN000112205;orthologs	GH09802P (PTHR11034:SF56)	serine protease(PC00203)
ARATH|TAIR=locus=2142699|UniProtKB=Q9LZD3	AT5G03540	Exocyst complex component EXO70A1;EXO70A1;PTN000283993;orthologs	EXOCYST COMPLEX COMPONENT 7 (PTHR12542:SF41)	membrane traffic protein(PC00150)
ARATH|TAIR=locus=2117656|UniProtKB=Q9M0M2	AT4G18050	ABC transporter B family member 9;ABCB9;PTN000657954;orthologs	ABC TRANSPORTER B FAMILY MEMBER 9 (PTHR24221:SF604)	ATP-binding cassette (ABC) transporter(PC00003)
ARATH|TAIR=locus=2147835|UniProtKB=Q9LFP6	AT5G15100	Auxin efflux carrier component 8;PIN8;PTN000788154;orthologs	AUXIN EFFLUX CARRIER COMPONENT 8 (PTHR31752:SF40)	secondary carrier transporter(PC00258)
ARATH|TAIR=locus=2026900|UniProtKB=Q9SX33	AT1G68710	Putative phospholipid-transporting ATPase 9;ALA9;PTN000642847;orthologs	PHOSPHOLIPID-TRANSPORTING ATPASE (PTHR24092:SF175)	primary active transporter(PC00068)
ARATH|TAIR=locus=2150089|UniProtKB=Q9LFB2	AT5G01240	Auxin transporter-like protein 1;LAX1;PTN001489757;orthologs	AUXIN TRANSPORTER-LIKE PROTEIN 1 (PTHR48017:SF227)
ARATH|TAIR=locus=2160922|UniProtKB=Q39183	AT5G47750	Serine_threonine-protein kinase D6PKL2;D6PKL2;PTN000682315;orthologs	SERINE_THREONINE-PROTEIN KINASE D6PKL2 (PTHR45637:SF70)
ARATH|TAIR=locus=2089890|UniProtKB=Q9LDC0	AT3G21640	Peptidyl-prolyl cis-trans isomerase FKBP42;FKBP42;PTN000054538;orthologs	TPR_REGION DOMAIN-CONTAINING PROTEIN (PTHR11242:SF0)	chaperone(PC00072)
ARATH|TAIR=locus=2055017|UniProtKB=F4IV25	AT2G44830	Protein kinase superfamily protein;At2g44830;PTN000682333;orthologs	PROTEIN KINASE SUPERFAMILY PROTEIN (PTHR45637:SF10)
ARATH|TAIR=locus=2035037|UniProtKB=Q9C6B8	AT1G73590	Auxin efflux carrier component 1;PIN1;PTN000788145;orthologs	AUXIN EFFLUX CARRIER COMPONENT 1 (PTHR31752:SF18)	secondary carrier transporter(PC00258)
ARATH|TAIR=locus=2041499|UniProtKB=Q9SIM9	AT2G42620	F-box protein MAX2;MAX2;PTN002554858;orthologs	F-BOX PROTEIN MAX2 (PTHR13318:SF148)
ARATH|TAIR=locus=2035853|UniProtKB=Q42510	AT1G13980	ARF guanine-nucleotide exchange factor GNOM;GN;PTN000071180;orthologs	GOLGI-SPECIFIC BREFELDIN A-RESISTANCE GUANINE NUCLEOTIDE EXCHANGE FACTOR 1 (PTHR10663:SF388)	guanyl-nucleotide exchange factor(PC00113)
ARATH|TAIR=locus=2121870|UniProtKB=Q9SB47	AT4G24500	Protein SICKLE;SIC;PTN002187977;orthologs	PROTEIN SICKLE (PTHR36054:SF2)
ARATH|TAIR=locus=2013975|UniProtKB=Q9S7Z8	AT1G70940	Auxin efflux carrier component 3;PIN3;PTN000788155;orthologs	AUXIN EFFLUX CARRIER COMPONENT 3 (PTHR31752:SF60)	secondary carrier transporter(PC00258)
ARATH|TAIR=locus=2134093|UniProtKB=Q8VY26	AT4G32810	Carotenoid cleavage dioxygenase 8, chloroplastic;CCD8;PTN000057328;orthologs	CAROTENOID ISOMEROOXYGENASE (PTHR10543:SF24)	oxygenase(PC00177)
ARATH|TAIR=locus=2201225|UniProtKB=Q940Y5	AT1G23080	Auxin efflux carrier component 7;PIN7;PTN000788152;orthologs	AUXIN EFFLUX CARRIER COMPONENT 7 (PTHR31752:SF67)	secondary carrier transporter(PC00258)
ARATH|TAIR=locus=2038781|UniProtKB=Q8RWZ6	AT2G01420	Auxin efflux carrier component 4;PIN4;PTN000788153;orthologs	AUXIN EFFLUX CARRIER COMPONENT 4 (PTHR31752:SF54)	secondary carrier transporter(PC00258)
ARATH|TAIR=locus=2151496|UniProtKB=Q9FHF1	AT5G46540	ABC transporter B family member 7;ABCB7;PTN001542683;orthologs	ABC TRANSPORTER B FAMILY MEMBER 7 (PTHR24221:SF628)	ATP-binding cassette (ABC) transporter(PC00003)
ARATH|TAIR=locus=2087398|UniProtKB=Q9FDX9	AT3G63420	Guanine nucleotide-binding protein subunit gamma 1;GG1;PTN002171896;orthologs	GUANINE NUCLEOTIDE-BINDING PROTEIN SUBUNIT GAMMA 1 (PTHR35129:SF1)
ARATH|TAIR=locus=2034486|UniProtKB=Q17TI5	AT1G31880	Protein BREVIS RADIX;BRX;PTN002338569;orthologs	BREVIS RADIX-LIKE PROTEIN-RELATED (PTHR46058:SF38)
ARATH|TAIR=locus=2180816|UniProtKB=Q9S7X6	AT5G19530	Thermospermine synthase ACAULIS5;ACL5;PTN000168378;orthologs	THERMOSPERMINE SYNTHASE ACAULIS5 (PTHR43317:SF1)	transferase(PC00220)
ARATH|TAIR=locus=2084081|UniProtKB=Q9LFH0	AT3G53480	ABC transporter G family member 37;ABCG37;PTN000443597;orthologs	ABC TRANSPORTER G FAMILY MEMBER 37 (PTHR19241:SF621)	ATP-binding cassette (ABC) transporter(PC00003)
ARATH|TAIR=locus=2053908|UniProtKB=Q9SHL8	AT2G17500	Protein PIN-LIKES 5;PILS5;PTN000781948;orthologs	PROTEIN PIN-LIKES 5 (PTHR31651:SF15)
ARATH|TAIR=locus=2176342|UniProtKB=Q9FMR5	AT5G22360	Vesicle-associated membrane protein 714;VAMP714;PTN001465416;orthologs	VESICLE-ASSOCIATED MEMBRANE PROTEIN 714 (PTHR21136:SF214)	SNARE protein(PC00034)
ARATH|TAIR=locus=2185123|UniProtKB=Q9LZN2	AT5G01990	Protein PIN-LIKES 6;PILS6;PTN000777245;orthologs	PROTEIN PIN-LIKES 6 (PTHR31419:SF1)
ARATH|TAIR=locus=2143049|UniProtKB=Q9LYH0	AT5G12050	Protein BIG GRAIN 1-like D;At5g12050;PTN002128846;orthologs	PROTEIN BIG GRAIN 1-LIKE D (PTHR33541:SF15)

## Sheet: D-HormoneMediatedSignallingPa
Gene ID	Mapped ID	Gene Name	Panther Family/Subfamily	Panther Protein Class
ARATH|TAIR=locus=2081101|UniProtKB=Q9SQU1	AT3G06380	Tubby-like F-box protein 9;TULP9;PTN000421496;orthologs	TUBBY-LIKE F-BOX PROTEIN 9 (PTHR16517:SF158)	scaffold/adaptor protein(PC00226)
ARATH|TAIR=locus=2093146|UniProtKB=Q9LRY7	AT3G24715	Kinase superfamily with octicosapeptide_Phox_Bem1p domain-containing protein;At3g24715;PTN000585475;orthologs	KINASE SUPERFAMILY WITH OCTICOSAPEPTIDE_PHOX_BEM1P DOMAIN-CONTAINING PROTEIN (PTHR23257:SF842)	non-receptor serine/threonine protein kinase(PC00167)
ARATH|TAIR=locus=2061136|UniProtKB=O04197	AT2G39940	Coronatine-insensitive protein 1;COI1;PTN002539586;orthologs	CORONATINE-INSENSITIVE PROTEIN 1 (PTHR16134:SF43)	ubiquitin-protein ligase(PC00234)
ARATH|TAIR=locus=2041834|UniProtKB=Q71DJ5	AT2G15230	Triacylglycerol lipase 1;LIP1;PTN000109441;orthologs	TRIACYLGLYCEROL LIPASE 1 (PTHR11005:SF118)	lipase(PC00143)
ARATH|TAIR=locus=2203283|UniProtKB=P46077	AT1G35160	14-3-3-like protein GF14 phi;GRF4;PTN002705818;orthologs	14-3-3-LIKE PROTEIN GF14 CHI-RELATED (PTHR18860:SF99)	scaffold/adaptor protein(PC00226)
ARATH|TAIR=locus=2036426|UniProtKB=F4I7Y4	AT1G50990	Serine_threonine-protein kinase BSK11;BSK11;PTN000703204;orthologs	SERINE_THREONINE-PROTEIN KINASE BSK11 (PTHR45863:SF14)	non-receptor serine/threonine protein kinase(PC00167)
ARATH|TAIR=locus=2063275|UniProtKB=Q9C5Q2	AT2G41070	ABSCISIC ACID-INSENSITIVE 5-like protein 3;DPBF4;PTN000537193;orthologs	ABSCISIC ACID-INSENSITIVE 5-LIKE PROTEIN 3 (PTHR22952:SF434)	basic leucine zipper transcription factor(PC00056)
ARATH|TAIR=locus=2018422|UniProtKB=Q9FWS6	AT1G75380	Bifunctional nuclease 1;BBD1;PTN001432317;orthologs	BIFUNCTIONAL NUCLEASE 1 (PTHR15160:SF3)	ubiquitin-protein ligase(PC00234)
ARATH|TAIR=locus=2049425|UniProtKB=Q9SJN0	AT2G36270	Protein ABSCISIC ACID-INSENSITIVE 5;ABI5;PTN000537161;orthologs	PROTEIN ABSCISIC ACID-INSENSITIVE 5 (PTHR22952:SF175)	basic leucine zipper transcription factor(PC00056)
ARATH|TAIR=locus=2159607|UniProtKB=Q9FNN6	AT5G08520	Transcription factor SRM1;SRM1;PTN001235610;orthologs	TRANSCRIPTION FACTOR SRM1 (PTHR44191:SF21)	homeodomain transcription factor(PC00119)
ARATH|TAIR=locus=2176095|UniProtKB=Q9FGF8	AT5G64750	Ethylene-responsive transcription factor ABR1;ABR1;PTN001580901;orthologs	ETHYLENE-RESPONSIVE TRANSCRIPTION FACTOR ABR1 (PTHR31190:SF358)
ARATH|TAIR=locus=2081152|UniProtKB=Q93VV9	AT3G59280	Mitochondrial import inner membrane translocase subunit PAM16 like 2;PAM16L2;PTN000273313;orthologs	MITOCHONDRIAL IMPORT INNER MEMBRANE TRANSLOCASE SUBUNIT TIM16 (PTHR12388:SF0)	transporter(PC00227)
ARATH|TAIR=locus=2183735|UniProtKB=Q94BQ3	AT5G10940	Protein ALTERED SEED GERMINATION 2;ASG2;PTN000400119;orthologs	WD AND TETRATRICOPEPTIDE REPEATS PROTEIN 1 (PTHR15574:SF40)	ubiquitin-protein ligase(PC00234)
ARATH|TAIR=locus=2090599|UniProtKB=Q9M7Q2	AT3G19290	ABSCISIC ACID-INSENSITIVE 5-like protein 7;ABF4;PTN004587480;orthologs	ABSCISIC ACID-INSENSITIVE 5-LIKE PROTEIN 7 (PTHR22952:SF463)	basic leucine zipper transcription factor(PC00056)
ARATH|TAIR=locus=2122058|UniProtKB=Q944A7	AT4G35230	Serine_threonine-protein kinase BSK1;BSK1;PTN000703205;orthologs	SERINE_THREONINE-PROTEIN KINASE BSK1 (PTHR45863:SF22)	non-receptor serine/threonine protein kinase(PC00167)
ARATH|TAIR=locus=2064791|UniProtKB=Q9SHC2	AT2G40670	Two-component response regulator ARR16;ARR16;PTN000724215;orthologs	TWO-COMPONENT RESPONSE REGULATOR ARR16 (PTHR43874:SF99)	winged helix/forkhead transcription factor(PC00246)
ARATH|TAIR=locus=2077309|UniProtKB=Q9M1V9	AT3G63310	Protein LIFEGUARD 2;LFG2;PTN000591167;orthologs	PROTEIN LIFEGUARD 2 (PTHR23291:SF107)	ion channel(PC00133)
ARATH|TAIR=locus=2028130|UniProtKB=P42698	AT1G30480	DNA-damage-repair_toleration protein DRT111, chloroplastic;DRT111;PTN000328901;orthologs	SPLICING FACTOR 45 (PTHR13288:SF8)	RNA splicing factor(PC00148)
ARATH|TAIR=locus=2120412|UniProtKB=O65440	AT4G20270	Leucine-rich repeat receptor-like serine_threonine-protein kinase BAM3;BAM3;PTN000701525;orthologs	LEUCINE-RICH REPEAT RECEPTOR-LIKE SERINE_THREONINE-PROTEIN KINASE BAM3 (PTHR48053:SF43)
ARATH|TAIR=locus=2102132|UniProtKB=Q38997	AT3G01090	SNF1-related protein kinase catalytic subunit alpha KIN10;KIN10;PTN000679659;orthologs	AMP-ACTIVATED PROTEIN KINASE ALPHA SUBUNIT, ISOFORM A (PTHR24343:SF466)	non-receptor serine/threonine protein kinase(PC00167)
ARATH|TAIR=locus=2197076|UniProtKB=Q9SSA8	AT1G53910	Ethylene-responsive transcription factor RAP2-12;RAP2-12;PTN000772732;orthologs	ETHYLENE-RESPONSIVE TRANSCRIPTION FACTOR RAP2-12 (PTHR31190:SF480)
ARATH|TAIR=locus=2099272|UniProtKB=Q9C7C1	AT3G12090	Tetraspanin-6;TET6;PTN000794580;orthologs	TETRASPANIN-6 (PTHR32191:SF1)	scaffold/adaptor protein(PC00226)
ARATH|TAIR=locus=2201557|UniProtKB=Q9C8Y3	AT1G66350	DELLA protein RGL1;RGL1;PTN000781244;orthologs	DELLA PROTEIN RGL1 (PTHR31636:SF47)
ARATH|TAIR=locus=2117363|UniProtKB=F4JRR5	AT4G24900	TITAN-like protein;TTL;PTN001260650;orthologs	CENTROSOMAL AT-AC SPLICING FACTOR (PTHR31198:SF1)
ARATH|TAIR=locus=2170101|UniProtKB=Q70II3	AT5G50080	Ethylene-responsive transcription factor ERF110;ERF110;PTN001260455;orthologs	ETHYLENE-RESPONSIVE TRANSCRIPTION FACTOR ERF110 (PTHR31190:SF421)
ARATH|TAIR=locus=2079157|UniProtKB=Q9SN80	AT3G47580	Leucine-rich repeat protein kinase family protein;F1P2.130;PTN000702114;orthologs	LEUCINE-RICH REPEAT PROTEIN KINASE FAMILY PROTEIN (PTHR48053:SF37)
ARATH|TAIR=locus=2090975|UniProtKB=Q9LUM4	AT3G14230	Ethylene-responsive transcription factor RAP2-2;RAP2-2;PTN000772731;orthologs	ETHYLENE-RESPONSIVE TRANSCRIPTION FACTOR RAP2-2 (PTHR31190:SF455)
ARATH|TAIR=locus=2202205|UniProtKB=Q8RYC8	AT1G19220	Auxin response factor 19;ARF19;PTN000775348;orthologs	AUXIN RESPONSE FACTOR 19 (PTHR31384:SF21)
ARATH|TAIR=locus=2132992|UniProtKB=Q9SUD4	AT4G28050	Tetraspanin-7;TET7;PTN000794591;orthologs	TETRASPANIN-7 (PTHR32191:SF2)	scaffold/adaptor protein(PC00226)
ARATH|TAIR=locus=2163731|UniProtKB=Q9FGM1	AT5G53160	Abscisic acid receptor PYL8;PYL8;PTN001261054;orthologs	ABSCISIC ACID RECEPTOR PYL8 (PTHR31213:SF4)
ARATH|TAIR=locus=2081983|UniProtKB=Q9LY62	AT3G55830	Glycosylinositol phosphorylceramide mannosyl transferase 1;GMT1;PTN000115337;orthologs	GLYCOSYLINOSITOL PHOSPHORYLCERAMIDE MANNOSYL TRANSFERASE 1 (PTHR48410:SF1)
ARATH|TAIR=locus=2150134|UniProtKB=Q5YDB5	AT5G01270	RNA polymerase II C-terminal domain phosphatase-like 2;CPL2;PTN000555268;orthologs	RNA POLYMERASE II C-TERMINAL DOMAIN PHOSPHATASE-LIKE 2 (PTHR23081:SF24)	protein phosphatase(PC00195)
ARATH|TAIR=locus=2031245|UniProtKB=Q8GW17	AT1G25470	Ethylene-responsive transcription factor ERF116;ERF116;PTN001580967;orthologs	ETHYLENE-RESPONSIVE TRANSCRIPTION FACTOR ERF116 (PTHR31194:SF70)	DNA-binding transcription factor(PC00218)
ARATH|TAIR=locus=2062954|UniProtKB=O82339	AT2G46310	Ethylene-responsive transcription factor CRF5;CRF5;PTN001270586;orthologs	ETHYLENE-RESPONSIVE TRANSCRIPTION FACTOR CRF5-RELATED (PTHR31194:SF152)	DNA-binding transcription factor(PC00218)
ARATH|TAIR=locus=2032915|UniProtKB=Q9SA49	AT1G16510	Auxin-responsive protein SAUR41;SAUR41;PTN001264472;orthologs	AUXIN-RESPONSIVE PROTEIN SAUR41 (PTHR31374:SF254)
ARATH|TAIR=locus=2060241|UniProtKB=O80883	AT2G32460	Transcription factor MYB101;MYB101;PTN000068048;orthologs	MYB DOMAIN PROTEIN 81-RELATED (PTHR47995:SF6)	homeodomain transcription factor(PC00119)
ARATH|TAIR=locus=2008545|UniProtKB=Q9FXE4	AT1G67820	Probable protein phosphatase 2C 14;At1g67820;PTN000353719;orthologs	PROTEIN PHOSPHATASE 2C 14-RELATED (PTHR13832:SF667)	protein phosphatase(PC00195)
ARATH|TAIR=locus=2089368|UniProtKB=P42736	AT3G16770	Ethylene-responsive transcription factor RAP2-3;RAP2-3;PTN001260492;orthologs	ETHYLENE-RESPONSIVE TRANSCRIPTION FACTOR RAP2-3 (PTHR31190:SF142)
ARATH|TAIR=locus=2058344|UniProtKB=Q84JU4	AT2G04550	Protein-tyrosine-phosphatase IBR5;IBR5;PTN000017700;orthologs	PROTEIN-TYROSINE-PHOSPHATASE IBR5 (PTHR47244:SF1)	protein phosphatase(PC00195)
ARATH|TAIR=locus=1005716361|UniProtKB=Q2V3L3	AT4G06634	Zinc finger transcription factor YY1;YY1;PTN000360892;orthologs	ZINC FINGER TRANSCRIPTION FACTOR YY1 (PTHR14003:SF1)	C2H2 zinc finger transcription factor(PC00248)
ARATH|TAIR=locus=2117954|UniProtKB=Q84WF6	AT4G23410	Tetraspanin-5;TET5;PTN001282683;orthologs	TETRASPANIN-5 (PTHR32191:SF51)	scaffold/adaptor protein(PC00226)
ARATH|TAIR=locus=2012823|UniProtKB=Q9SY65	AT1G10230	SKP1-like protein 18;ASK18;PTN000877340;orthologs	SKP1-LIKE PROTEIN 14-RELATED (PTHR11165:SF208)	ubiquitin-protein ligase(PC00234)
ARATH|TAIR=locus=2080590|UniProtKB=O80366	AT3G57040	Two-component response regulator ARR9;ARR9;PTN001567945;orthologs	TWO-COMPONENT RESPONSE REGULATOR ARR9 (PTHR43874:SF167)	winged helix/forkhead transcription factor(PC00246)
ARATH|TAIR=locus=2012808|UniProtKB=Q39021	AT1G10210	Mitogen-activated protein kinase 1;MPK1;PTN000622850;orthologs	MITOGEN-ACTIVATED PROTEIN KINASE 1 (PTHR24055:SF378)	non-receptor serine/threonine protein kinase(PC00167)
ARATH|TAIR=locus=2171489|UniProtKB=P46601	AT5G47370	Homeobox-leucine zipper protein HAT2;HAT2;PTN001551040;orthologs	HOMEOBOX-LEUCINE ZIPPER PROTEIN HAT2 (PTHR45714:SF16)
ARATH|TAIR=locus=1006230235|UniProtKB=Q9LJX1	AT3G28857	Transcription factor PRE5;PRE5;PTN001757609;orthologs	TRANSCRIPTION FACTOR PRE5 (PTHR46446:SF28)	basic helix-loop-helix transcription factor(PC00055)
ARATH|TAIR=locus=2205625|UniProtKB=F4HVW5	AT1G02120	Protein VASCULAR ASSOCIATED DEATH 1, chloroplastic;VAD1;PTN000594607;orthologs	PROTEIN VASCULAR ASSOCIATED DEATH 1, CHLOROPLASTIC (PTHR47666:SF1)
ARATH|TAIR=locus=2024892|UniProtKB=Q9C8M5	AT1G53700	Serine_threonine-protein kinase WAG1;WAG1;PTN000682326;orthologs	SERINE_THREONINE-PROTEIN KINASE WAG1 (PTHR45637:SF94)
ARATH|TAIR=locus=2041150|UniProtKB=Q9ZPS9	AT2G01950	Serine_threonine-protein kinase BRI1-like 2;BRL2;PTN000703338;orthologs	SERINE_THREONINE-PROTEIN KINASE BRI1-LIKE 2 (PTHR48053:SF55)
ARATH|TAIR=locus=2146425|UniProtKB=Q940G6	AT5G27320	Gibberellin receptor GID1C;GID1C;PTN000546399;orthologs	GIBBERELLIN RECEPTOR GID1C (PTHR23024:SF492)	deacetylase(PC00087)
ARATH|TAIR=locus=2195820|UniProtKB=O24408	AT1G51950	Auxin-responsive protein IAA18;IAA18;PTN000773998;orthologs	AUXIN-RESPONSIVE PROTEIN IAA18 (PTHR31734:SF130)
ARATH|TAIR=locus=2014849|UniProtKB=Q9XI87	AT1G14000	Serine_threonine-protein kinase VIK;VIK;PTN000584524;orthologs	SERINE_THREONINE-PROTEIN KINASE VIK (PTHR44329:SF289)	non-receptor serine/threonine protein kinase(PC00167)
ARATH|TAIR=locus=2140260|UniProtKB=Q38802	AT4G02780	Ent-copalyl diphosphate synthase, chloroplastic;GA1;PTN001589019;orthologs	ENT-COPALYL DIPHOSPHATE SYNTHASE, CHLOROPLASTIC (PTHR31739:SF4)
ARATH|TAIR=locus=2128429|UniProtKB=Q9SUQ2	AT4G23750	Ethylene-responsive transcription factor CRF2;CRF2;PTN001260463;orthologs	ETHYLENE-RESPONSIVE TRANSCRIPTION FACTOR CRF2 (PTHR31194:SF140)	DNA-binding transcription factor(PC00218)
ARATH|TAIR=locus=2094598|UniProtKB=Q38825	AT3G23050	Auxin-responsive protein IAA7;IAA7;PTN000786915;orthologs	AUXIN-RESPONSIVE PROTEIN IAA7 (PTHR31734:SF254)
ARATH|TAIR=locus=2148990|UniProtKB=Q9SBA5	AT5G16760	Inositol-tetrakisphosphate 1-kinase 1;ITPK1;PTN001799991;orthologs	INOSITOL-TETRAKISPHOSPHATE 1-KINASE 1 (PTHR14217:SF24)	kinase(PC00137)
ARATH|TAIR=locus=2091035|UniProtKB=Q9LUL2	AT3G14370	Serine_threonine-protein kinase WAG2;WAG2;PTN002390184;orthologs	SERINE_THREONINE-PROTEIN KINASE WAG2 (PTHR45637:SF2)
ARATH|TAIR=locus=2203926|UniProtKB=Q9SXE9	AT1G62480	At1g62480_T3P18_4;At1g62480;;orthologs
ARATH|TAIR=locus=2155498|UniProtKB=Q9FH94	AT5G67190	Ethylene-responsive transcription factor ERF010;ERF010;PTN001588864;orthologs	ETHYLENE-RESPONSIVE TRANSCRIPTION FACTOR ERF010 (PTHR31729:SF8)	DNA-binding transcription factor(PC00218)
ARATH|TAIR=locus=2145643|UniProtKB=Q9LY87	AT5G14420	E3 ubiquitin-protein ligase RGLG2;RGLG2;PTN001328749;orthologs	E3 UBIQUITIN-PROTEIN LIGASE RGLG2 (PTHR45751:SF29)	calcium-binding protein(PC00060)
ARATH|TAIR=locus=2099237|UniProtKB=Q570C0	AT3G62980	Protein TRANSPORT INHIBITOR RESPONSE 1;TIR1;PTN002539668;orthologs	PROTEIN TRANSPORT INHIBITOR RESPONSE 1 (PTHR16134:SF66)	ubiquitin-protein ligase(PC00234)
ARATH|TAIR=locus=1005716457|UniProtKB=Q8W3M3	AT4G06746	Ethylene-responsive transcription factor RAP2-9;RAP2-9;PTN001272142;orthologs	ETHYLENE-RESPONSIVE TRANSCRIPTION FACTOR RAP2-1-RELATED (PTHR31729:SF2)	DNA-binding transcription factor(PC00218)
ARATH|TAIR=locus=2093668|UniProtKB=Q940D0	AT3G16857	Two-component response regulator ARR1;ARR1;PTN001238429;orthologs	TWO-COMPONENT RESPONSE REGULATOR ARR1 (PTHR43874:SF119)	winged helix/forkhead transcription factor(PC00246)
ARATH|TAIR=locus=2082757|UniProtKB=Q9XF92	AT3G61460	Brassinosteroid-responsive RING protein 1;BRH1;PTN002305681;orthologs	BRASSINOSTEROID-RESPONSIVE RING PROTEIN 1 (PTHR45969:SF10)
ARATH|TAIR=locus=2169955|UniProtKB=Q38827	AT5G65670	Auxin-responsive protein IAA9;IAA9;PTN000786934;orthologs	AUXIN-RESPONSIVE PROTEIN IAA9 (PTHR31734:SF263)
ARATH|TAIR=locus=2197788|UniProtKB=F4I5S1	AT1G04700	PB1 domain-containing protein tyrosine kinase;At1g04700;PTN000585477;orthologs	PB1 DOMAIN-CONTAINING PROTEIN TYROSINE KINASE (PTHR23257:SF944)	non-receptor serine/threonine protein kinase(PC00167)
ARATH|TAIR=locus=2065983|UniProtKB=Q9ZQ47	AT2G22660	Glycine-rich domain-containing protein 1;GRDP1;PTN001978709;orthologs	GLYCINE-RICH DOMAIN-CONTAINING PROTEIN 1 (PTHR34365:SF7)
ARATH|TAIR=locus=2167306|UniProtKB=Q9FMV5	AT5G63470	Nuclear transcription factor Y subunit C-4;NFYC4;PTN000028880;orthologs	NUCLEAR TRANSCRIPTION FACTOR Y SUBUNIT C-4 (PTHR10252:SF134)	DNA-binding transcription factor(PC00218)
ARATH|TAIR=locus=2005634|UniProtKB=P46689	AT1G75750	Gibberellin-regulated protein 1;GASA1;PTN001506174;orthologs	GIBBERELLIN-REGULATED PROTEIN 1-RELATED (PTHR23201:SF2)
ARATH|TAIR=locus=2035227|UniProtKB=Q84MC7	AT1G01360	Abscisic acid receptor PYL9;PYL9;PTN001261052;orthologs	ABSCISIC ACID RECEPTOR PYL9 (PTHR31213:SF99)
ARATH|TAIR=locus=2144613|UniProtKB=Q05609	AT5G03730	Serine_threonine-protein kinase CTR1;CTR1;PTN000585149;orthologs	SERINE_THREONINE-PROTEIN KINASE CTR1 (PTHR44329:SF281)	non-receptor serine/threonine protein kinase(PC00167)
ARATH|TAIR=locus=2142619|UniProtKB=O04375	AT5G03470	Serine_threonine protein phosphatase 2A 57 kDa regulatory subunit B' alpha isoform;B'ALPHA;PTN000029290;orthologs	SERINE_THREONINE PROTEIN PHOSPHATASE 2A 57 KDA REGULATORY SUBUNIT B' ALPHA ISOFORM (PTHR10257:SF71)	protein phosphatase(PC00195)
ARATH|TAIR=locus=2058500|UniProtKB=Q38846	AT2G40940	Ethylene response sensor 1;ERS1;PTN001233105;orthologs	ETHYLENE RESPONSE SENSOR 1 (PTHR24423:SF625)	histidine kinase receptor of two-component system(PC00265)
ARATH|TAIR=locus=2141040|UniProtKB=O49686	AT4G17870	Abscisic acid receptor PYR1;PYR1;PTN001581272;orthologs	ABSCISIC ACID RECEPTOR PYR1 (PTHR31213:SF6)
ARATH|TAIR=locus=2132377|UniProtKB=Q94AH6	AT4G02570	Cullin-1;CUL1;PTN000232325;orthologs	CULLIN-1-RELATED (PTHR11932:SF138)	ubiquitin-protein ligase(PC00234)
ARATH|TAIR=locus=2196025|UniProtKB=O49048	AT1G77140	Vacuolar protein sorting-associated protein 45 homolog;VPS45;PTN000187984;orthologs	VACUOLAR PROTEIN SORTING-ASSOCIATED PROTEIN 45 (PTHR11679:SF3)	membrane trafficking regulatory protein(PC00151)
ARATH|TAIR=locus=2130185|UniProtKB=Q8VY20	AT4G14740	Auxin canalization protein (DUF828);DL3410C;PTN000772884;orthologs	AUXIN CANALIZATION PROTEIN (DUF828) (PTHR31351:SF4)
ARATH|TAIR=locus=2103665|UniProtKB=Q9LES3	AT3G56850	ABSCISIC ACID-INSENSITIVE 5-like protein 2;DPBF3;PTN000537194;orthologs	ABSCISIC ACID-INSENSITIVE 5-LIKE PROTEIN 2 (PTHR22952:SF385)	basic leucine zipper transcription factor(PC00056)
ARATH|TAIR=locus=2017829|UniProtKB=A0JPZ8	AT1G79700	AP2-like ethylene-responsive transcription factor At1g79700;At1g79700;PTN002845733;orthologs	AP2_ERF DOMAIN-CONTAINING PROTEIN (PTHR32467:SF243)	DNA-binding transcription factor(PC00218)
ARATH|TAIR=locus=2024603|UniProtKB=O48538	AT1G64060	Respiratory burst oxidase homolog protein F;RBOHF;PTN000239930;orthologs	SUPEROXIDE-GENERATING NADPH OXIDASE HEAVY CHAIN SUBUNIT A (PTHR11972:SF153)	oxidase(PC00175)
ARATH|TAIR=locus=2142489|UniProtKB=P48349	AT5G10450	14-3-3-like protein G-BOX factor 14 lambda;GRF6;PTN000429250;orthologs	14-3-3-LIKE PROTEIN G-BOX FACTOR 14 LAMBDA (PTHR18860:SF69)	scaffold/adaptor protein(PC00226)
ARATH|TAIR=locus=2147835|UniProtKB=Q9LFP6	AT5G15100	Auxin efflux carrier component 8;PIN8;PTN000788154;orthologs	AUXIN EFFLUX CARRIER COMPONENT 8 (PTHR31752:SF40)	secondary carrier transporter(PC00258)
ARATH|TAIR=locus=2013905|UniProtKB=Q9S7J9	AT1G70790	Protein C2-DOMAIN ABA-RELATED 9;CAR9;PTN000572842;orthologs	PROTEIN C2-DOMAIN ABA-RELATED 9 (PTHR45933:SF12)
ARATH|TAIR=locus=2181549|UniProtKB=Q9LEZ3	AT5G08130	Transcription factor BIM1;BIM1;PTN002924326;orthologs	TRANSCRIPTION FACTOR BIM1 (PTHR46412:SF3)	basic helix-loop-helix transcription factor(PC00055)
ARATH|TAIR=locus=2176892|UniProtKB=Q84JK8	AT5G52900	Probable membrane-associated kinase regulator 6;MAKR6;PTN002160261;orthologs	MEMBRANE-ASSOCIATED KINASE REGULATOR 6-RELATED (PTHR34576:SF2)	kinase modulator(PC00140)
ARATH|TAIR=locus=2065994|UniProtKB=Q38826	AT2G22670	Auxin-responsive protein IAA8;IAA8;PTN000786933;orthologs	AUXIN-RESPONSIVE PROTEIN IAA8 (PTHR31734:SF138)
ARATH|TAIR=locus=2062840|UniProtKB=F4IHS2	AT2G28290	Chromatin structure-remodeling complex protein SYD;SYD;PTN000084891;orthologs	ATP-DEPENDENT HELICASE BRM (PTHR10799:SF973)	DNA helicase(PC00011)
ARATH|TAIR=locus=2130888|UniProtKB=Q5U1F1	AT4G17350	At4g17350;DL4710W;PTN000772874;orthologs	VAN3-BINDING PROTEIN-LIKE (PTHR31351:SF24)
ARATH|TAIR=locus=2150089|UniProtKB=Q9LFB2	AT5G01240	Auxin transporter-like protein 1;LAX1;PTN001489757;orthologs	AUXIN TRANSPORTER-LIKE PROTEIN 1 (PTHR48017:SF227)
ARATH|TAIR=locus=2168225|UniProtKB=P46667	AT5G65310	Homeobox-leucine zipper protein ATHB-5;ATHB-5;PTN000675677;orthologs	HOMEOBOX-LEUCINE ZIPPER PROTEIN ATHB-5 (PTHR24326:SF590)	homeodomain transcription factor(PC00119)
ARATH|TAIR=locus=2160922|UniProtKB=Q39183	AT5G47750	Serine_threonine-protein kinase D6PKL2;D6PKL2;PTN000682315;orthologs	SERINE_THREONINE-PROTEIN KINASE D6PKL2 (PTHR45637:SF70)
ARATH|TAIR=locus=2086268|UniProtKB=Q38895	AT3G23130	Transcriptional regulator SUPERMAN;SUP;PTN001567600;orthologs	TRANSCRIPTIONAL REGULATOR SUPERMAN (PTHR45801:SF110)
ARATH|TAIR=locus=2089890|UniProtKB=Q9LDC0	AT3G21640	Peptidyl-prolyl cis-trans isomerase FKBP42;FKBP42;PTN000054538;orthologs	TPR_REGION DOMAIN-CONTAINING PROTEIN (PTHR11242:SF0)	chaperone(PC00072)
ARATH|TAIR=locus=2092717|UniProtKB=Q9LV37	AT3G18040	Mitogen-activated protein kinase 9;MPK9;PTN000622800;orthologs	MITOGEN-ACTIVATED PROTEIN KINASE 9 (PTHR24055:SF429)	non-receptor serine/threonine protein kinase(PC00167)
ARATH|TAIR=locus=2202018|UniProtKB=O65370	AT1G12080	At1g12080;At1g12080;;orthologs
ARATH|TAIR=locus=2087700|UniProtKB=Q9LTV3	AT3G12830	Auxin-responsive protein SAUR72;SAUR72;PTN001264473;orthologs	AUXIN-RESPONSIVE PROTEIN SAUR72 (PTHR31374:SF198)
ARATH|TAIR=locus=2035037|UniProtKB=Q9C6B8	AT1G73590	Auxin efflux carrier component 1;PIN1;PTN000788145;orthologs	AUXIN EFFLUX CARRIER COMPONENT 1 (PTHR31752:SF18)	secondary carrier transporter(PC00258)
ARATH|TAIR=locus=2020457|UniProtKB=Q9ZWC8	AT1G55610	Serine_threonine-protein kinase BRI1-like 1;BRL1;PTN001563791;orthologs	SERINE_THREONINE-PROTEIN KINASE BRI1-LIKE 1 (PTHR48053:SF31)
ARATH|TAIR=locus=2148383|UniProtKB=Q8L7L8	AT5G59430	Telomere repeat-binding protein 1;TRP1;PTN000773058;orthologs	TELOMERE REPEAT-BINDING PROTEIN 1 (PTHR21717:SF65)
ARATH|TAIR=locus=2080722|UniProtKB=Q96301	AT3G11540	Probable UDP-N-acetylglucosamine--peptide N-acetylglucosaminyltransferase SPINDLY;SPY;PTN000556166;orthologs	PROTEIN O-GLCNAC TRANSFERASE (PTHR44835:SF1)	protein modifying enzyme(PC00260)
ARATH|TAIR=locus=2050414|UniProtKB=Q8GWE6	AT2G19560	Enhanced ethylene response protein 5;EER5;PTN000296495;orthologs	PCI DOMAIN-CONTAINING PROTEIN 2 (PTHR12732:SF0)
ARATH|TAIR=locus=2091906|UniProtKB=O24606	AT3G20770	Protein ETHYLENE INSENSITIVE 3;EIN3;PTN002432712;orthologs	PROTEIN ETHYLENE INSENSITIVE 3 (PTHR33305:SF11)
ARATH|TAIR=locus=2041499|UniProtKB=Q9SIM9	AT2G42620	F-box protein MAX2;MAX2;PTN002554858;orthologs	F-BOX PROTEIN MAX2 (PTHR13318:SF148)
ARATH|TAIR=locus=2132110|UniProtKB=Q94IB9	AT4G22330	Alkaline ceramidase;ACER;PTN000310951;orthologs	ALKALINE CERAMIDASE (PTHR46852:SF5)	hydrolase(PC00121)
ARATH|TAIR=locus=2825842|UniProtKB=Q8LC30	AT1G46768	Ethylene-responsive transcription factor RAP2-1;RAP2-1;PTN001588865;orthologs	ETHYLENE-RESPONSIVE TRANSCRIPTION FACTOR RAP2-1-RELATED (PTHR31729:SF2)	DNA-binding transcription factor(PC00218)
ARATH|TAIR=locus=2145367|UniProtKB=Q9LFT5	AT5G10310	EPIDERMAL PATTERNING FACTOR-like protein 1;EPFL1;PTN002104456;orthologs	EPIDERMAL PATTERNING FACTOR-LIKE PROTEIN 1 (PTHR33109:SF102)
ARATH|TAIR=locus=2043904|UniProtKB=Q39026	AT2G43790	Mitogen-activated protein kinase 6;MPK6;PTN000622870;orthologs	MITOGEN-ACTIVATED PROTEIN KINASE 6 (PTHR24055:SF589)	non-receptor serine/threonine protein kinase(PC00167)
ARATH|TAIR=locus=2018374|UniProtKB=P93830	AT1G04250	Auxin-responsive protein IAA17;IAA17;PTN000786923;orthologs	AUXIN-RESPONSIVE PROTEIN IAA17 (PTHR31734:SF126)
ARATH|TAIR=locus=2006747|UniProtKB=Q9LQT8	AT1G14920	DELLA protein GAI;GAI;PTN000781247;orthologs	DELLA PROTEIN GAI-RELATED (PTHR31636:SF271)
ARATH|TAIR=locus=2063746|UniProtKB=Q9ZQ85	AT2G03500	Myb family transcription factor EFM;EFM;PTN000772017;orthologs	MYB FAMILY TRANSCRIPTION FACTOR EFM (PTHR31003:SF19)	homeodomain transcription factor(PC00119)
ARATH|TAIR=locus=2147314|UniProtKB=Q9LSQ4	AT5G54510	Indole-3-acetic acid-amido synthetase GH3.6;GH3.6;PTN000786473;orthologs	GH3 DOMAIN-CONTAINING PROTEIN (PTHR31901:SF9)
ARATH|TAIR=locus=2015964|UniProtKB=Q9C5U1	AT1G27320	Histidine kinase 3;AHK3;PTN001564710;orthologs	HISTIDINE KINASE 3 (PTHR43719:SF73)	histidine kinase receptor of two-component system(PC00265)
ARATH|TAIR=locus=2061634|UniProtKB=Q8GZM7	AT2G20180	Transcription factor PIF1;PIF1;PTN000000896;orthologs	TRANSCRIPTION FACTOR PIF1 (PTHR45855:SF16)	DNA-binding transcription factor(PC00218)
ARATH|TAIR=locus=2121870|UniProtKB=Q9SB47	AT4G24500	Protein SICKLE;SIC;PTN002187977;orthologs	PROTEIN SICKLE (PTHR36054:SF2)
ARATH|TAIR=locus=2065781|UniProtKB=O22932	AT2G30360	CBL-interacting serine_threonine-protein kinase 11;CIPK11;PTN000680433;orthologs	CBL-INTERACTING SERINE_THREONINE-PROTEIN KINASE 11 (PTHR43895:SF151)
ARATH|TAIR=locus=2204898|UniProtKB=Q9FE22	AT1G02340	Transcription factor HFR1;HFR1;PTN000286079;orthologs	TRANSCRIPTION FACTOR HFR1 (PTHR45855:SF31)	DNA-binding transcription factor(PC00218)
ARATH|TAIR=locus=2077294|UniProtKB=Q8W4K5	AT3G63300	VAN3-binding protein;VAB;PTN000772881;orthologs	VAN3-BINDING PROTEIN (PTHR31351:SF31)
ARATH|TAIR=locus=2149810|UniProtKB=Q66GN2	AT5G01560	Lectin-domain containing receptor kinase VI.4;LECRK64;PTN000701895;orthologs	LECTIN-DOMAIN CONTAINING RECEPTOR KINASE VI.4 (PTHR27007:SF233)
ARATH|TAIR=locus=2074835|UniProtKB=Q9SND6	AT3G50310	Mitogen-activated protein kinase kinase kinase 20;MAPKKK20;PTN000686308;orthologs	MITOGEN-ACTIVATED PROTEIN KINASE KINASE KINASE 19-RELATED (PTHR48011:SF18)
ARATH|TAIR=locus=2170578|UniProtKB=O80396	AT5G40440	Mitogen-activated protein kinase kinase 3;MKK3;PTN000684704;orthologs	DUAL SPECIFICITY MITOGEN-ACTIVATED PROTEIN KINASE KINASE 5 (PTHR48013:SF9)	non-receptor serine/threonine protein kinase(PC00167)
ARATH|TAIR=locus=2168262|UniProtKB=P48348	AT5G65430	14-3-3-like protein G-BOX factor 14 kappa;GRF8;PTN002705812;orthologs	14-3-3-LIKE PROTEIN G-BOX FACTOR 14 KAPPA (PTHR18860:SF145)	scaffold/adaptor protein(PC00226)
ARATH|TAIR=locus=2032060|UniProtKB=Q01525	AT1G78300	14-3-3-like protein GF14 omega;GRF2;PTN002315206;orthologs	14-3-3-LIKE PROTEIN GF14 OMEGA (PTHR18860:SF152)	scaffold/adaptor protein(PC00226)
ARATH|TAIR=locus=2013975|UniProtKB=Q9S7Z8	AT1G70940	Auxin efflux carrier component 3;PIN3;PTN000788155;orthologs	AUXIN EFFLUX CARRIER COMPONENT 3 (PTHR31752:SF60)	secondary carrier transporter(PC00258)
ARATH|TAIR=locus=2018861|UniProtKB=Q940A7	AT1G17440	Transcription initiation factor TFIID subunit 12b;TAF12B;PTN000262771;orthologs	TRANSCRIPTION INITIATION FACTOR TFIID SUBUNIT 12B (PTHR12264:SF26)	general transcription factor(PC00259)
ARATH|TAIR=locus=2170862|UniProtKB=P33077	AT5G43700	Auxin-responsive protein IAA4;IAA4;PTN000786924;orthologs	AUXIN-RESPONSIVE PROTEIN IAA4 (PTHR31734:SF227)
ARATH|TAIR=locus=2090847|UniProtKB=Q9LSE2	AT3G26744	Transcription factor ICE1;SCRM;PTN001592004;orthologs	TRANSCRIPTION FACTOR ICE1 (PTHR31945:SF82)	DNA-binding transcription factor(PC00218)
ARATH|TAIR=locus=2201225|UniProtKB=Q940Y5	AT1G23080	Auxin efflux carrier component 7;PIN7;PTN000788152;orthologs	AUXIN EFFLUX CARRIER COMPONENT 7 (PTHR31752:SF67)	secondary carrier transporter(PC00258)
ARATH|TAIR=locus=2046268|UniProtKB=Q9ZNQ8	AT2G18470	Proline-rich receptor-like protein kinase PERK4;PERK4;PTN000702597;orthologs	PROLINE-RICH RECEPTOR-LIKE PROTEIN KINASE PERK4 (PTHR47982:SF6)	transmembrane signal receptor(PC00197)
ARATH|TAIR=locus=2134548|UniProtKB=O23100	AT4G00760	Putative two-component response regulator-like APRR8;APRR8;PTN001982255;orthologs	TWO-COMPONENT RESPONSE REGULATOR-LIKE APRR8-RELATED (PTHR43874:SF58)	winged helix/forkhead transcription factor(PC00246)
ARATH|TAIR=locus=2086208|UniProtKB=Q0WPQ2	AT3G23150	Ethylene receptor 2;ETR2;PTN001564678;orthologs	ETHYLENE RECEPTOR 2 (PTHR24423:SF633)	histidine kinase receptor of two-component system(PC00265)
ARATH|TAIR=locus=2041283|UniProtKB=P46668	AT2G22430	Homeobox-leucine zipper protein ATHB-6;ATHB-6;PTN001551053;orthologs	HOMEOBOX-LEUCINE ZIPPER PROTEIN ATHB-6 (PTHR24326:SF547)	homeodomain transcription factor(PC00119)
ARATH|TAIR=locus=2034295|UniProtKB=Q9SKW5	AT1G36060	Ethylene-responsive transcription factor ERF055;ERF055;PTN000782483;orthologs	ETHYLENE-RESPONSIVE TRANSCRIPTION FACTOR ERF055 (PTHR31657:SF33)	DNA-binding transcription factor(PC00218)
ARATH|TAIR=locus=2163966|UniProtKB=P57681	AT5G63910	Farnesylcysteine lyase;FCLY;PTN000409282;orthologs	PRENYLCYSTEINE LYASE DOMAIN-CONTAINING PROTEIN (PTHR15944:SF0)	lyase(PC00144)
ARATH|TAIR=locus=2038781|UniProtKB=Q8RWZ6	AT2G01420	Auxin efflux carrier component 4;PIN4;PTN000788153;orthologs	AUXIN EFFLUX CARRIER COMPONENT 4 (PTHR31752:SF54)	secondary carrier transporter(PC00258)
ARATH|TAIR=locus=2125527|UniProtKB=Q9ZR12	AT4G03190	GRR1-like protein 1;GRH1;PTN002539667;orthologs	GRR1-LIKE PROTEIN 1 (PTHR16134:SF50)	ubiquitin-protein ligase(PC00234)
ARATH|TAIR=locus=2177699|UniProtKB=Q9LV85	AT5G64930	Protein CPR-5;CPR5;PTN002175447;orthologs	PROTEIN CPR-5 (PTHR35322:SF2)
ARATH|TAIR=locus=2099624|UniProtKB=Q8GXW1	AT3G03450	DELLA protein RGL2;RGL2;PTN000781245;orthologs	DELLA PROTEIN RGL2 (PTHR31636:SF246)
ARATH|TAIR=locus=2145512|UniProtKB=Q708Y0	AT5G25350	EIN3-binding F-box protein 2;EBF2;PTN002546683;orthologs	EIN3-BINDING F-BOX PROTEIN 2 (PTHR13318:SF250)
ARATH|TAIR=locus=2101704|UniProtKB=O64989	AT3G50660	Steroid (22S)-hydroxylase;CYP90B1;PTN000669405;orthologs	STEROID (22S)-HYDROXYLASE (PTHR24286:SF194)	oxygenase(PC00177)
ARATH|TAIR=locus=2163533|UniProtKB=Q9FHI1	AT5G45550	MOB kinase activator-like 1A;MOB1A;PTN000503195;orthologs	MOB KINASE ACTIVATOR-LIKE 1A-RELATED (PTHR22599:SF71)	kinase activator(PC00138)
ARATH|TAIR=locus=2059279|UniProtKB=Q2V452	AT2G26980	CBL-interacting serine_threonine-protein kinase 3;CIPK3;PTN002889135;orthologs	CBL-INTERACTING SERINE_THREONINE-PROTEIN KINASE 3 (PTHR43895:SF104)
ARATH|TAIR=locus=2199357|UniProtKB=Q9C9G7	AT1G68320	Transcription factor MYB62;MYB62;PTN000068124;orthologs	TRANSCRIPTION FACTOR MYB62 (PTHR45675:SF30)	homeodomain transcription factor(PC00119)
ARATH|TAIR=locus=2201776|UniProtKB=Q9SJF0	AT1G08420	Serine_threonine-protein phosphatase BSL2;BSL2;PTN000186158;orthologs	SERINE_THREONINE-PROTEIN PHOSPHATASE BSL2-RELATED (PTHR46422:SF7)	protein phosphatase(PC00195)
ARATH|TAIR=locus=2016089|UniProtKB=Q84TH5	AT1G71960	ABC transporter G family member 25;ABCG25;PTN000443631;orthologs	ABC TRANSPORTER G FAMILY MEMBER 25 (PTHR48041:SF56)	ATP-binding cassette (ABC) transporter(PC00003)
ARATH|TAIR=locus=2044702|UniProtKB=O64768	AT2G35050	Kinase superfamily with octicosapeptide_Phox_Bem1p domain-containing protein;At2g35050;PTN000585474;orthologs	KINASE SUPERFAMILY WITH OCTICOSAPEPTIDE_PHOX_BEM1P DOMAIN-CONTAINING PROTEIN (PTHR23257:SF868)	non-receptor serine/threonine protein kinase(PC00167)
ARATH|TAIR=locus=2031715|UniProtKB=F4ICK8	AT1G32130	Protein IWS1 homolog 1;IWS1;PTN001268806;orthologs	PROTEIN IWS1 HOMOLOG 1 (PTHR47350:SF4)
ARATH|TAIR=locus=2038766|UniProtKB=Q9ZU51	AT2G01150	E3 ubiquitin-protein ligase RHA2B;RHA2B;PTN001021109;orthologs	E3 UBIQUITIN-PROTEIN LIGASE RHA2B (PTHR45969:SF31)
ARATH|TAIR=locus=2199352|UniProtKB=Q9C9F5	AT1G68200	Zinc finger CCCH domain-containing protein 15;C3H15;PTN000284476;orthologs	ZINC FINGER CCCH DOMAIN-CONTAINING PROTEIN 15 (PTHR12547:SF162)	RNA metabolism protein(PC00031)
ARATH|TAIR=locus=2137599|UniProtKB=P46604	AT4G37790	Homeobox-leucine zipper protein HAT22;HAT22;PTN000675650;orthologs	HOMEOBOX-LEUCINE ZIPPER PROTEIN HAT22 (PTHR45714:SF74)
ARATH|TAIR=locus=2034486|UniProtKB=Q17TI5	AT1G31880	Protein BREVIS RADIX;BRX;PTN002338569;orthologs	BREVIS RADIX-LIKE PROTEIN-RELATED (PTHR46058:SF38)
ARATH|TAIR=locus=2095254|UniProtKB=Q9SS80	AT3G09070	Protein OCTOPUS;OPS;PTN000782509;orthologs	PROTEIN OCTOPUS (PTHR31659:SF38)
ARATH|TAIR=locus=2034975|UniProtKB=Q9M9U3	AT1G18720	At1g18720_F6A14_17;At1g18720;PTN001997749;orthologs	2-HYDROXY-PALMITIC ACID DIOXYGENASE MPO1 (PTHR28026:SF9)
ARATH|TAIR=locus=2027227|UniProtKB=Q9SSF8	AT1G74740	Calcium-dependent protein kinase 30;CPK30;PTN000681791;orthologs	CALCIUM-DEPENDENT PROTEIN KINASE 30 (PTHR24349:SF167)	non-receptor serine/threonine protein kinase(PC00167)
ARATH|TAIR=locus=2200477|UniProtKB=Q94AN4	AT1G16060	AP2-like ethylene-responsive transcription factor At1g16060;At1g16060;PTN000795344;orthologs	AP2-TYPE TRANSCRIPTION FACTOR (PTHR32467:SF122)	DNA-binding transcription factor(PC00218)
ARATH|TAIR=locus=2018259|UniProtKB=P93825	AT1G04310	Ethylene response sensor 2;ERS2;PTN001233104;orthologs	ETHYLENE RESPONSE SENSOR 2 (PTHR24423:SF638)	histidine kinase receptor of two-component system(PC00265)
ARATH|TAIR=locus=2165472|UniProtKB=Q9FMZ0	AT5G42750	BRI1 kinase inhibitor 1;BKI1;PTN002117910;orthologs	BRI1 KINASE INHIBITOR 1 (PTHR33312:SF19)	kinase modulator(PC00140)
ARATH|TAIR=locus=2180557|UniProtKB=Q9XFM0	AT5G25890	Auxin-responsive protein IAA28;IAA28;PTN001272229;orthologs	AUXIN-RESPONSIVE PROTEIN IAA28 (PTHR31734:SF134)
ARATH|TAIR=locus=2084948|UniProtKB=Q9SR02	AT3G04740	Mediator of RNA polymerase II transcription subunit 14;MED14;PTN000301681;orthologs	MEDIATOR OF RNA POLYMERASE II TRANSCRIPTION SUBUNIT 14 (PTHR12809:SF2)	general transcription factor(PC00259)
ARATH|TAIR=locus=2159208|UniProtKB=Q00958	AT5G61850	Protein LEAFY;LFY;PTN002188553;orthologs	PROTEIN LEAFY (PTHR36079:SF1)
ARATH|TAIR=locus=2054341|UniProtKB=Q8GWK2	AT2G41710	AP2-like ethylene-responsive transcription factor At2g41710;At2g41710;PTN002845731;orthologs	AP2-LIKE ETHYLENE-RESPONSIVE TRANSCRIPTION FACTOR SMOS1 (PTHR32467:SF32)	DNA-binding transcription factor(PC00218)
ARATH|TAIR=locus=2065046|UniProtKB=Q9XEE8	AT2G40180	Probable protein phosphatase 2C 30;PP2C5;PTN000353721;orthologs	PROTEIN PHOSPHATASE 2C 30-RELATED (PTHR13832:SF758)	protein phosphatase(PC00195)
ARATH|TAIR=locus=2084081|UniProtKB=Q9LFH0	AT3G53480	ABC transporter G family member 37;ABCG37;PTN000443597;orthologs	ABC TRANSPORTER G FAMILY MEMBER 37 (PTHR19241:SF621)	ATP-binding cassette (ABC) transporter(PC00003)
ARATH|TAIR=locus=2053908|UniProtKB=Q9SHL8	AT2G17500	Protein PIN-LIKES 5;PILS5;PTN000781948;orthologs	PROTEIN PIN-LIKES 5 (PTHR31651:SF15)
ARATH|TAIR=locus=2183144|UniProtKB=Q84WJ9	AT5G19680	Protein phosphatase 1 regulatory inhibitor subunit PPP1R7 homolog;At5g19680;PTN002392238;orthologs	PROTEIN PHOSPHATASE 1 REGULATORY SUBUNIT 7-RELATED (PTHR15454:SF56)	scaffold/adaptor protein(PC00226)
ARATH|TAIR=locus=2012035|UniProtKB=Q84TE6	AT1G56010	NAC domain-containing protein 21_22;NAC021;PTN000777323;orthologs	NAC DOMAIN-CONTAINING PROTEIN 21_22 (PTHR31744:SF96)
ARATH|TAIR=locus=2008585|UniProtKB=Q9FXD6	AT1G67710	Two-component response regulator ARR11;ARR11;PTN001238422;orthologs	TWO-COMPONENT RESPONSE REGULATOR ARR11 (PTHR43874:SF137)	winged helix/forkhead transcription factor(PC00246)
ARATH|TAIR=locus=2010366|UniProtKB=Q9LPW7	AT1G12820	Protein AUXIN SIGNALING F-BOX 3;AFB3;PTN002539695;orthologs	PROTEIN AUXIN SIGNALING F-BOX 3 (PTHR16134:SF45)	ubiquitin-protein ligase(PC00234)
ARATH|TAIR=locus=2027377|UniProtKB=Q84VW5	AT1G11760	Mediator of RNA polymerase II transcription subunit 32;MED32;PTN002186495;orthologs	MEDIATOR OF RNA POLYMERASE II TRANSCRIPTION SUBUNIT 32 (PTHR35989:SF1)	general transcription factor(PC00259)
ARATH|TAIR=locus=2051154|UniProtKB=Q38831	AT2G33310	Auxin-responsive protein IAA13;IAA13;PTN001588922;orthologs	AUXIN-RESPONSIVE PROTEIN IAA13 (PTHR31734:SF261)
ARATH|TAIR=locus=2173009|UniProtKB=Q6PQQ3	AT5G57390	AP2-like ethylene-responsive transcription factor AIL5;AIL5;PTN000795364;orthologs	AP2-LIKE ETHYLENE-RESPONSIVE TRANSCRIPTION FACTOR AIL5 (PTHR32467:SF99)	DNA-binding transcription factor(PC00218)
ARATH|TAIR=locus=2155021|UniProtKB=Q9XGX0	AT5G66350	Protein SHORT INTERNODES;SHI;PTN000787958;orthologs	PROTEIN SHORT INTERNODES (PTHR31604:SF4)
ARATH|TAIR=locus=2009061|UniProtKB=Q84MA2	AT1G34120	Type I inositol polyphosphate 5-phosphatase 1;IP5P1;PTN000128286;orthologs	TYPE I INOSITOL POLYPHOSPHATE 5-PHOSPHATASE 1 (PTHR45666:SF30)	phosphatase(PC00181)
ARATH|TAIR=locus=2129031|UniProtKB=Q5HZ31	AT4G16670	At4g16670;DL4360W;PTN000772872;orthologs	PH DOMAIN-CONTAINING PROTEIN (PTHR31351:SF22)
ARATH|TAIR=locus=2156354|UniProtKB=Q9S7J8	AT5G44790	Copper-transporting ATPase RAN1;RAN1;PTN001533982;orthologs	P-TYPE CU(+) TRANSPORTER (PTHR43520:SF8)	primary active transporter(PC00068)
ARATH|TAIR=locus=504955770|UniProtKB=Q9LJR2	AT3G15356	Lectin-like protein LEC;LEC;PTN000791419;orthologs	LECTIN-LIKE PROTEIN LEC (PTHR32401:SF34)
ARATH|TAIR=locus=2129900|UniProtKB=Q38832	AT4G14550	Auxin-responsive protein IAA14;IAA14;PTN001588958;orthologs	AUXIN-RESPONSIVE PROTEIN IAA14 (PTHR31734:SF260)
ARATH|Gene_OrderedLocusName=At4g19000|UniProtKB=O49413	AT4G19000	Protein IWS1 homolog 2;IWS2;PTN002933698;orthologs	PROTEIN IWS1 HOMOLOG 2 (PTHR47350:SF5)
ARATH|TAIR=locus=2025991|UniProtKB=Q8L7G0	AT1G59750	Auxin response factor 1;ARF1;PTN000774852;orthologs	AUXIN RESPONSE FACTOR 1 (PTHR31384:SF96)
ARATH|TAIR=locus=2037683|UniProtKB=Q9ZT50	AT1G15100	E3 ubiquitin-protein ligase RHA2A;RHA2A;PTN000342059;orthologs	E3 UBIQUITIN-PROTEIN LIGASE RHA2A (PTHR45969:SF5)
ARATH|TAIR=locus=2038488|UniProtKB=F4I214	AT1G63260	Tetraspanin-10;TET10;PTN000445749;orthologs	TETRASPANIN-10 (PTHR32191:SF22)	scaffold/adaptor protein(PC00226)
ARATH|TAIR=locus=1005716392|UniProtKB=Q8RWS0	AT4G38495	Protein EIN6 ENHANCER;EEN;PTN001260731;orthologs	INO80 COMPLEX SUBUNIT C (PTHR31200:SF1)
ARATH|TAIR=locus=2196623|UniProtKB=Q39103	AT1G15550	Gibberellin 3-beta-dioxygenase 1;GA3OX1;PTN001612606;orthologs	GIBBERELLIN 3-BETA-DIOXYGENASE 1 (PTHR47990:SF73)	oxygenase(PC00177)
ARATH|TAIR=locus=2160821|UniProtKB=Q8RX26	AT5G63970	E3 ubiquitin-protein ligase RGLG3;RGLG3;PTN000091973;orthologs	COPINE FAMILY PROTEIN 2 (PTHR45751:SF11)	calcium-binding protein(PC00060)
ARATH|TAIR=locus=2026301|UniProtKB=Q9C995	AT1G71130	Ethylene-responsive transcription factor ERF070;ERF070;PTN001261711;orthologs	ETHYLENE-RESPONSIVE TRANSCRIPTION FACTOR ERF070 (PTHR31194:SF202)	DNA-binding transcription factor(PC00218)
ARATH|TAIR=locus=2185123|UniProtKB=Q9LZN2	AT5G01990	Protein PIN-LIKES 6;PILS6;PTN000777245;orthologs	PROTEIN PIN-LIKES 6 (PTHR31419:SF1)
ARATH|TAIR=locus=2005529|UniProtKB=P18064	AT2G26300	Guanine nucleotide-binding protein alpha-1 subunit;GPA1;PTN000027018;orthologs	GUANINE NUCLEOTIDE-BINDING PROTEIN ALPHA-5 SUBUNIT (PTHR10218:SF302)	heterotrimeric G-protein(PC00117)
ARATH|TAIR=locus=2141226|UniProtKB=O81902	AT4G21350	U-box domain-containing protein 8;PUB8;PTN000701919;orthologs	U-BOX DOMAIN-CONTAINING PROTEIN 8 (PTHR23315:SF112)	ubiquitin-protein ligase(PC00234)
ARATH|TAIR=locus=2157477|UniProtKB=Q9LF53	AT5G17490	DELLA protein RGL3;RGL3;PTN000781246;orthologs	DELLA PROTEIN RGL3 (PTHR31636:SF168)
ARATH|TAIR=locus=2126788|UniProtKB=Q8W4Q4	AT4G24800	MA3 DOMAIN-CONTAINING TRANSLATION REGULATORY FACTOR 3;MRF3;PTN000290236;orthologs	PROGRAMMED CELL DEATH PROTEIN 4 (PTHR12626:SF0)	translation factor(PC00223)
ARATH|TAIR=locus=2143049|UniProtKB=Q9LYH0	AT5G12050	Protein BIG GRAIN 1-like D;At5g12050;PTN002128846;orthologs	PROTEIN BIG GRAIN 1-LIKE D (PTHR33541:SF15)
ARATH|TAIR=locus=2092180|UniProtKB=Q8H1F2	AT3G26090	Regulator of G-protein signaling 1;RGS1;PTN007467210;orthologs	DOUBLE HIT, ISOFORM B (PTHR10845:SF192)	GTPase-activating protein(PC00257)
ARATH|TAIR=locus=2199367|UniProtKB=Q9C9H1	AT1G68360	Zinc finger protein GIS3;GIS3;PTN002402828;orthologs	ZINC FINGER PROTEIN GIS3 (PTHR46353:SF9)
ARATH|TAIR=locus=2089159|UniProtKB=Q9LK95	AT3G27810	Transcription factor MYB21;MYB21;PTN000837285;orthologs	TRANSCRIPTION FACTOR MYB21 (PTHR45675:SF112)	homeodomain transcription factor(PC00119)
ARATH|TAIR=locus=2151191|UniProtKB=Q0WRY5	AT5G02800	Probable serine_threonine-protein kinase PBL7;PBL7;PTN000702729;orthologs	SERINE_THREONINE-PROTEIN KINASE PBL7-RELATED (PTHR47985:SF2)
ARATH|TAIR=locus=2088324|UniProtKB=Q8LAL2	AT3G16500	Auxin-responsive protein IAA26;IAA26;PTN001588937;orthologs	AUXIN-RESPONSIVE PROTEIN IAA26 (PTHR31734:SF2)
ARATH|TAIR=locus=2135282|UniProtKB=O65665	AT4G39780	Ethylene-responsive transcription factor ERF060;ERF060;PTN000782486;orthologs	ETHYLENE-RESPONSIVE TRANSCRIPTION FACTOR ERF060 (PTHR31657:SF78)	DNA-binding transcription factor(PC00218)
ARATH|Gene_OrderedLocusName=At3g51770|UniProtKB=O65020	AT3G51770	Ethylene-overproduction protein 1;ETO1;PTN000555945;orthologs	ETHYLENE-OVERPRODUCTION PROTEIN 1 (PTHR44203:SF8)	ubiquitin-protein ligase(PC00234)
ARATH|TAIR=locus=2202255|UniProtKB=Q39012	AT1G06390	Shaggy-related protein kinase iota;ASK9;PTN000622191;orthologs	SHAGGY-RELATED PROTEIN KINASE IOTA-RELATED (PTHR24057:SF5)	non-receptor serine/threonine protein kinase(PC00167)
ARATH|TAIR=locus=2036034|UniProtKB=Q8L4B2	AT1G08970	Nuclear transcription factor Y subunit C-9;NFYC9;PTN000028875;orthologs	NUCLEAR TRANSCRIPTION FACTOR Y SUBUNIT C-3-RELATED (PTHR10252:SF106)	DNA-binding transcription factor(PC00218)
ARATH|TAIR=locus=2088505|UniProtKB=Q9LVH4	AT3G17980	Protein C2-DOMAIN ABA-RELATED 4;CAR4;PTN001903237;orthologs	PROTEIN C2-DOMAIN ABA-RELATED 4 (PTHR45933:SF5)
ARATH|TAIR=locus=2126881|UniProtKB=O81323	AT4G00220	LOB domain-containing protein 30;LBD30;PTN000773634;orthologs	LOB DOMAIN-CONTAINING PROTEIN 30 (PTHR31529:SF4)
ARATH|TAIR=locus=2074658|UniProtKB=Q8VZI9	AT3G11100	Trihelix transcription factor ENAP1;ENAP1;PTN000769907;orthologs	TRIHELIX TRANSCRIPTION FACTOR ENAP1-RELATED (PTHR31307:SF40)	DNA-binding transcription factor(PC00218)

## Sheet: D-Response to Hormone
Gene ID	Mapped ID	Gene Name	Panther Family/Subfamily	Panther Protein Class
ARATH|TAIR=locus=2081101|UniProtKB=Q9SQU1	AT3G06380	Tubby-like F-box protein 9;TULP9;PTN000421496;orthologs	TUBBY-LIKE F-BOX PROTEIN 9 (PTHR16517:SF158)	scaffold/adaptor protein(PC00226)
ARATH|TAIR=locus=2093146|UniProtKB=Q9LRY7	AT3G24715	Kinase superfamily with octicosapeptide_Phox_Bem1p domain-containing protein;At3g24715;PTN000585475;orthologs	KINASE SUPERFAMILY WITH OCTICOSAPEPTIDE_PHOX_BEM1P DOMAIN-CONTAINING PROTEIN (PTHR23257:SF842)	non-receptor serine/threonine protein kinase(PC00167)
ARATH|TAIR=locus=2061136|UniProtKB=O04197	AT2G39940	Coronatine-insensitive protein 1;COI1;PTN002539586;orthologs	CORONATINE-INSENSITIVE PROTEIN 1 (PTHR16134:SF43)	ubiquitin-protein ligase(PC00234)
ARATH|TAIR=locus=2084213|UniProtKB=F4J3J5	AT3G01560	Proline-rich receptor-like kinase, putative (DUF1421);At3g01560;PTN000781399;orthologs	RECEPTOR-LIKE KINASE, PUTATIVE (DUF1421)-RELATED (PTHR31805:SF14)
ARATH|TAIR=locus=2041589|UniProtKB=Q8L866	AT2G42490	Amine oxidase [copper-containing] zeta, peroxisomal;CuAOzeta;PTN000067338;orthologs	AMINE OXIDASE [COPPER-CONTAINING] ZETA, PEROXISOMAL (PTHR10638:SF18)	oxidase(PC00175)
ARATH|TAIR=locus=2041834|UniProtKB=Q71DJ5	AT2G15230	Triacylglycerol lipase 1;LIP1;PTN000109441;orthologs	TRIACYLGLYCEROL LIPASE 1 (PTHR11005:SF118)	lipase(PC00143)
ARATH|TAIR=locus=2203283|UniProtKB=P46077	AT1G35160	14-3-3-like protein GF14 phi;GRF4;PTN002705818;orthologs	14-3-3-LIKE PROTEIN GF14 CHI-RELATED (PTHR18860:SF99)	scaffold/adaptor protein(PC00226)
ARATH|TAIR=locus=2036426|UniProtKB=F4I7Y4	AT1G50990	Serine_threonine-protein kinase BSK11;BSK11;PTN000703204;orthologs	SERINE_THREONINE-PROTEIN KINASE BSK11 (PTHR45863:SF14)	non-receptor serine/threonine protein kinase(PC00167)
ARATH|TAIR=locus=2063275|UniProtKB=Q9C5Q2	AT2G41070	ABSCISIC ACID-INSENSITIVE 5-like protein 3;DPBF4;PTN000537193;orthologs	ABSCISIC ACID-INSENSITIVE 5-LIKE PROTEIN 3 (PTHR22952:SF434)	basic leucine zipper transcription factor(PC00056)
ARATH|TAIR=locus=2018422|UniProtKB=Q9FWS6	AT1G75380	Bifunctional nuclease 1;BBD1;PTN001432317;orthologs	BIFUNCTIONAL NUCLEASE 1 (PTHR15160:SF3)	ubiquitin-protein ligase(PC00234)
ARATH|TAIR=locus=2047665|UniProtKB=Q9SLD2	AT2G19450	Diacylglycerol O-acyltransferase 1;DGAT1;PTN000045303;orthologs	DIACYLGLYCEROL O-ACYLTRANSFERASE 1 (PTHR10408:SF7)	acyltransferase(PC00042)
ARATH|TAIR=locus=2049425|UniProtKB=Q9SJN0	AT2G36270	Protein ABSCISIC ACID-INSENSITIVE 5;ABI5;PTN000537161;orthologs	PROTEIN ABSCISIC ACID-INSENSITIVE 5 (PTHR22952:SF175)	basic leucine zipper transcription factor(PC00056)
ARATH|TAIR=locus=2159607|UniProtKB=Q9FNN6	AT5G08520	Transcription factor SRM1;SRM1;PTN001235610;orthologs	TRANSCRIPTION FACTOR SRM1 (PTHR44191:SF21)	homeodomain transcription factor(PC00119)
ARATH|TAIR=locus=2176095|UniProtKB=Q9FGF8	AT5G64750	Ethylene-responsive transcription factor ABR1;ABR1;PTN001580901;orthologs	ETHYLENE-RESPONSIVE TRANSCRIPTION FACTOR ABR1 (PTHR31190:SF358)
ARATH|TAIR=locus=2831117|UniProtKB=Q5XVC4	AT3G01015	Microtubule-destabilizing protein 60;MDP60;PTN000371494;orthologs	MICROTUBULE-DESTABILIZING PROTEIN 60 (PTHR14326:SF54)	non-motor microtubule binding protein(PC00166)
ARATH|TAIR=locus=2081152|UniProtKB=Q93VV9	AT3G59280	Mitochondrial import inner membrane translocase subunit PAM16 like 2;PAM16L2;PTN000273313;orthologs	MITOCHONDRIAL IMPORT INNER MEMBRANE TRANSLOCASE SUBUNIT TIM16 (PTHR12388:SF0)	transporter(PC00227)
ARATH|TAIR=locus=2183735|UniProtKB=Q94BQ3	AT5G10940	Protein ALTERED SEED GERMINATION 2;ASG2;PTN000400119;orthologs	WD AND TETRATRICOPEPTIDE REPEATS PROTEIN 1 (PTHR15574:SF40)	ubiquitin-protein ligase(PC00234)
ARATH|TAIR=locus=2034376|UniProtKB=P31168	AT1G20440	Dehydrin COR47;COR47;PTN002119548;orthologs	DEHYDRIN COR47-RELATED (PTHR33346:SF11)
ARATH|TAIR=locus=2119822|UniProtKB=Q84JF5	AT4G20130	Protein PLASTID TRANSCRIPTIONALLY ACTIVE 14;PTAC14;PTN000328035;orthologs	PROTEIN PLASTID TRANSCRIPTIONALLY ACTIVE 14 (PTHR13271:SF54)	methyltransferase(PC00155)
ARATH|TAIR=locus=2045339|UniProtKB=O64816	AT2G23070	Casein kinase II subunit alpha-4, chloroplastic;CKA4;PTN000622072;orthologs	CASEIN KINASE II SUBUNIT ALPHA (PTHR24054:SF0)
ARATH|TAIR=locus=2090599|UniProtKB=Q9M7Q2	AT3G19290	ABSCISIC ACID-INSENSITIVE 5-like protein 7;ABF4;PTN004587480;orthologs	ABSCISIC ACID-INSENSITIVE 5-LIKE PROTEIN 7 (PTHR22952:SF463)	basic leucine zipper transcription factor(PC00056)
ARATH|TAIR=locus=2122058|UniProtKB=Q944A7	AT4G35230	Serine_threonine-protein kinase BSK1;BSK1;PTN000703205;orthologs	SERINE_THREONINE-PROTEIN KINASE BSK1 (PTHR45863:SF22)	non-receptor serine/threonine protein kinase(PC00167)
ARATH|TAIR=locus=2169774|UniProtKB=Q9FNF8	AT5G24240	Phosphatidylinositol 4-kinase gamma 3;PI4KG3;PTN000391813;orthologs	PHOSPHATIDYLINOSITOL 4-KINASE GAMMA 3 (PTHR45800:SF4)	nucleotide kinase(PC00172)
ARATH|TAIR=locus=2064791|UniProtKB=Q9SHC2	AT2G40670	Two-component response regulator ARR16;ARR16;PTN000724215;orthologs	TWO-COMPONENT RESPONSE REGULATOR ARR16 (PTHR43874:SF99)	winged helix/forkhead transcription factor(PC00246)
ARATH|TAIR=locus=2077309|UniProtKB=Q9M1V9	AT3G63310	Protein LIFEGUARD 2;LFG2;PTN000591167;orthologs	PROTEIN LIFEGUARD 2 (PTHR23291:SF107)	ion channel(PC00133)
ARATH|TAIR=locus=2028130|UniProtKB=P42698	AT1G30480	DNA-damage-repair_toleration protein DRT111, chloroplastic;DRT111;PTN000328901;orthologs	SPLICING FACTOR 45 (PTHR13288:SF8)	RNA splicing factor(PC00148)
ARATH|TAIR=locus=2120412|UniProtKB=O65440	AT4G20270	Leucine-rich repeat receptor-like serine_threonine-protein kinase BAM3;BAM3;PTN000701525;orthologs	LEUCINE-RICH REPEAT RECEPTOR-LIKE SERINE_THREONINE-PROTEIN KINASE BAM3 (PTHR48053:SF43)
ARATH|TAIR=locus=2102132|UniProtKB=Q38997	AT3G01090	SNF1-related protein kinase catalytic subunit alpha KIN10;KIN10;PTN000679659;orthologs	AMP-ACTIVATED PROTEIN KINASE ALPHA SUBUNIT, ISOFORM A (PTHR24343:SF466)	non-receptor serine/threonine protein kinase(PC00167)
ARATH|TAIR=locus=2197076|UniProtKB=Q9SSA8	AT1G53910	Ethylene-responsive transcription factor RAP2-12;RAP2-12;PTN000772732;orthologs	ETHYLENE-RESPONSIVE TRANSCRIPTION FACTOR RAP2-12 (PTHR31190:SF480)
ARATH|TAIR=locus=2051940|UniProtKB=Q8GZB4	AT2G19690	Phospholipase A2-beta;PLA2-BETA;PTN004296412;orthologs	PHOSPHOLIPASE A2-BETA (PTHR11716:SF108)	phospholipase(PC00186)
ARATH|TAIR=locus=2099272|UniProtKB=Q9C7C1	AT3G12090	Tetraspanin-6;TET6;PTN000794580;orthologs	TETRASPANIN-6 (PTHR32191:SF1)	scaffold/adaptor protein(PC00226)
ARATH|TAIR=locus=2128038|UniProtKB=Q38853	AT4G35770	Rhodanese-like domain-containing protein 15, chloroplastic;STR15;PTN005207800;orthologs	RHODANESE-LIKE DOMAIN-CONTAINING PROTEIN 15, CHLOROPLASTIC (PTHR45431:SF3)
ARATH|TAIR=locus=2201557|UniProtKB=Q9C8Y3	AT1G66350	DELLA protein RGL1;RGL1;PTN000781244;orthologs	DELLA PROTEIN RGL1 (PTHR31636:SF47)
ARATH|TAIR=locus=2117363|UniProtKB=F4JRR5	AT4G24900	TITAN-like protein;TTL;PTN001260650;orthologs	CENTROSOMAL AT-AC SPLICING FACTOR (PTHR31198:SF1)
ARATH|TAIR=locus=2170101|UniProtKB=Q70II3	AT5G50080	Ethylene-responsive transcription factor ERF110;ERF110;PTN001260455;orthologs	ETHYLENE-RESPONSIVE TRANSCRIPTION FACTOR ERF110 (PTHR31190:SF421)
ARATH|TAIR=locus=2079157|UniProtKB=Q9SN80	AT3G47580	Leucine-rich repeat protein kinase family protein;F1P2.130;PTN000702114;orthologs	LEUCINE-RICH REPEAT PROTEIN KINASE FAMILY PROTEIN (PTHR48053:SF37)
ARATH|TAIR=locus=2135630|UniProtKB=Q9SU29	AT4G12570	E3 ubiquitin-protein ligase UPL5;UPL5;PTN000135247;orthologs	E3 UBIQUITIN-PROTEIN LIGASE UPL5 (PTHR11254:SF424)	ubiquitin-protein ligase(PC00234)
ARATH|TAIR=locus=2026595|UniProtKB=Q8L9V6	AT1G07640	Dof zinc finger protein DOF1.1;DOF1.1;PTN002842341;orthologs	DOF ZINC FINGER PROTEIN DOF1.1 (PTHR31992:SF167)
ARATH|TAIR=locus=2090975|UniProtKB=Q9LUM4	AT3G14230	Ethylene-responsive transcription factor RAP2-2;RAP2-2;PTN000772731;orthologs	ETHYLENE-RESPONSIVE TRANSCRIPTION FACTOR RAP2-2 (PTHR31190:SF455)
ARATH|TAIR=locus=2202205|UniProtKB=Q8RYC8	AT1G19220	Auxin response factor 19;ARF19;PTN000775348;orthologs	AUXIN RESPONSE FACTOR 19 (PTHR31384:SF21)
ARATH|TAIR=locus=2096697|UniProtKB=Q9SGH6	AT3G01420	Alpha-dioxygenase 1;DOX1;PTN000224682;orthologs	ALPHA-DIOXYGENASE 1 (PTHR11903:SF11)	oxygenase(PC00177)
ARATH|TAIR=locus=2027099|UniProtKB=Q41931	AT1G62380	1-aminocyclopropane-1-carboxylate oxidase 2;ACO2;PTN002230360;orthologs	1-AMINOCYCLOPROPANE-1-CARBOXYLATE OXIDASE 2 (PTHR47990:SF216)	oxygenase(PC00177)
ARATH|TAIR=locus=2132992|UniProtKB=Q9SUD4	AT4G28050	Tetraspanin-7;TET7;PTN000794591;orthologs	TETRASPANIN-7 (PTHR32191:SF2)	scaffold/adaptor protein(PC00226)
ARATH|TAIR=locus=2016615|UniProtKB=Q9SLV0	AT1G58340	Protein DETOXIFICATION 48;DTX48;PTN000129360;orthologs	PROTEIN DETOXIFICATION 48 (PTHR11206:SF92)	transporter(PC00227)
ARATH|TAIR=locus=2163731|UniProtKB=Q9FGM1	AT5G53160	Abscisic acid receptor PYL8;PYL8;PTN001261054;orthologs	ABSCISIC ACID RECEPTOR PYL8 (PTHR31213:SF4)
ARATH|TAIR=locus=2081983|UniProtKB=Q9LY62	AT3G55830	Glycosylinositol phosphorylceramide mannosyl transferase 1;GMT1;PTN000115337;orthologs	GLYCOSYLINOSITOL PHOSPHORYLCERAMIDE MANNOSYL TRANSFERASE 1 (PTHR48410:SF1)
ARATH|TAIR=locus=2150134|UniProtKB=Q5YDB5	AT5G01270	RNA polymerase II C-terminal domain phosphatase-like 2;CPL2;PTN000555268;orthologs	RNA POLYMERASE II C-TERMINAL DOMAIN PHOSPHATASE-LIKE 2 (PTHR23081:SF24)	protein phosphatase(PC00195)
ARATH|TAIR=locus=2031245|UniProtKB=Q8GW17	AT1G25470	Ethylene-responsive transcription factor ERF116;ERF116;PTN001580967;orthologs	ETHYLENE-RESPONSIVE TRANSCRIPTION FACTOR ERF116 (PTHR31194:SF70)	DNA-binding transcription factor(PC00218)
ARATH|TAIR=locus=2062954|UniProtKB=O82339	AT2G46310	Ethylene-responsive transcription factor CRF5;CRF5;PTN001270586;orthologs	ETHYLENE-RESPONSIVE TRANSCRIPTION FACTOR CRF5-RELATED (PTHR31194:SF152)	DNA-binding transcription factor(PC00218)
ARATH|TAIR=locus=2124014|UniProtKB=Q93VY3	AT4G27410	NAC domain-containing protein 72;NAC072;PTN002837950;orthologs	NAC DOMAIN-CONTAINING PROTEIN 72 (PTHR31719:SF229)	DNA-binding transcription factor(PC00218)
ARATH|TAIR=locus=2032915|UniProtKB=Q9SA49	AT1G16510	Auxin-responsive protein SAUR41;SAUR41;PTN001264472;orthologs	AUXIN-RESPONSIVE PROTEIN SAUR41 (PTHR31374:SF254)
ARATH|TAIR=locus=2060241|UniProtKB=O80883	AT2G32460	Transcription factor MYB101;MYB101;PTN000068048;orthologs	MYB DOMAIN PROTEIN 81-RELATED (PTHR47995:SF6)	homeodomain transcription factor(PC00119)
ARATH|TAIR=locus=2179434|UniProtKB=Q8VZ59	AT5G25620	Indole-3-pyruvate monooxygenase YUCCA6;YUC6;PTN000545968;orthologs	INDOLE-3-PYRUVATE MONOOXYGENASE YUCCA6 (PTHR43539:SF38)	oxygenase(PC00177)
ARATH|TAIR=locus=2116672|UniProtKB=O49377	AT4G32150	Vesicle-associated membrane protein 711;VAMP711;PTN000474401;orthologs	VESICLE-ASSOCIATED MEMBRANE PROTEIN 711-RELATED (PTHR21136:SF172)	SNARE protein(PC00034)
ARATH|TAIR=locus=2008545|UniProtKB=Q9FXE4	AT1G67820	Probable protein phosphatase 2C 14;At1g67820;PTN000353719;orthologs	PROTEIN PHOSPHATASE 2C 14-RELATED (PTHR13832:SF667)	protein phosphatase(PC00195)
ARATH|TAIR=locus=2089368|UniProtKB=P42736	AT3G16770	Ethylene-responsive transcription factor RAP2-3;RAP2-3;PTN001260492;orthologs	ETHYLENE-RESPONSIVE TRANSCRIPTION FACTOR RAP2-3 (PTHR31190:SF142)
ARATH|TAIR=locus=2146395|UniProtKB=P46416	AT5G27380	Glutathione synthetase, chloroplastic;GSH2;PTN000123033;orthologs	GLUTATHIONE SYNTHETASE (PTHR11130:SF0)	ligase(PC00142)
ARATH|TAIR=locus=2120227|UniProtKB=F4JUI3	AT4G38910	Protein BASIC PENTACYSTEINE5;BPC5;PTN001265485;orthologs	PROTEIN BASIC PENTACYSTEINE5 (PTHR31421:SF7)
ARATH|TAIR=locus=2058344|UniProtKB=Q84JU4	AT2G04550	Protein-tyrosine-phosphatase IBR5;IBR5;PTN000017700;orthologs	PROTEIN-TYROSINE-PHOSPHATASE IBR5 (PTHR47244:SF1)	protein phosphatase(PC00195)
ARATH|TAIR=locus=2087812|UniProtKB=Q94KE2	AT3G22380	Protein TIME FOR COFFEE;TIC;PTN002858124;orthologs	PROTEIN TIME FOR COFFEE (PTHR34798:SF2)
ARATH|TAIR=locus=2080918|UniProtKB=P42758	AT3G50970	Dehydrin Xero 2;XERO2;PTN002119551;orthologs	DEHYDRIN XERO 2 (PTHR33346:SF14)
ARATH|TAIR=locus=1005716361|UniProtKB=Q2V3L3	AT4G06634	Zinc finger transcription factor YY1;YY1;PTN000360892;orthologs	ZINC FINGER TRANSCRIPTION FACTOR YY1 (PTHR14003:SF1)	C2H2 zinc finger transcription factor(PC00248)
ARATH|TAIR=locus=2117954|UniProtKB=Q84WF6	AT4G23410	Tetraspanin-5;TET5;PTN001282683;orthologs	TETRASPANIN-5 (PTHR32191:SF51)	scaffold/adaptor protein(PC00226)
ARATH|TAIR=locus=2012823|UniProtKB=Q9SY65	AT1G10230	SKP1-like protein 18;ASK18;PTN000877340;orthologs	SKP1-LIKE PROTEIN 14-RELATED (PTHR11165:SF208)	ubiquitin-protein ligase(PC00234)
ARATH|TAIR=locus=2033632|UniProtKB=Q9CAB7	AT1G70670	Probable peroxygenase 4;PXG4;PTN000771257;orthologs	INACTIVE PEROXYGENASE-LIKE PROTEIN-RELATED (PTHR31495:SF1)	oxygenase(PC00177)
ARATH|TAIR=locus=2080590|UniProtKB=O80366	AT3G57040	Two-component response regulator ARR9;ARR9;PTN001567945;orthologs	TWO-COMPONENT RESPONSE REGULATOR ARR9 (PTHR43874:SF167)	winged helix/forkhead transcription factor(PC00246)
ARATH|TAIR=locus=2015307|UniProtKB=Q8GZ96	AT1G58220	At1g58220;At1g58220;PTN000068166;orthologs	(RAPE) HYPOTHETICAL PROTEIN (PTHR47206:SF2)	homeodomain transcription factor(PC00119)
ARATH|TAIR=locus=2119901|UniProtKB=Q8S3D1	AT4G29100	Transcription factor bHLH68;BHLH68;PTN001817507;orthologs	TRANSCRIPTION FACTOR BHLH133-RELATED (PTHR16223:SF136)	basic helix-loop-helix transcription factor(PC00055)
ARATH|TAIR=locus=2012808|UniProtKB=Q39021	AT1G10210	Mitogen-activated protein kinase 1;MPK1;PTN000622850;orthologs	MITOGEN-ACTIVATED PROTEIN KINASE 1 (PTHR24055:SF378)	non-receptor serine/threonine protein kinase(PC00167)
ARATH|TAIR=locus=2149750|UniProtKB=Q9M022	AT5G01520	E3 ubiquitin-protein ligase AIRP2;AIRP2;PTN001030758;orthologs	E3 UBIQUITIN-PROTEIN LIGASE AIRP2 (PTHR15315:SF31)
ARATH|TAIR=locus=2032437|UniProtKB=Q8VXV4	AT1G24120	Chaperone protein dnaJ 16;ATJ16;PTN001181284;orthologs	CHAPERONE PROTEIN DNAJ 16 (PTHR44272:SF2)	chaperone(PC00072)
ARATH|TAIR=locus=2171489|UniProtKB=P46601	AT5G47370	Homeobox-leucine zipper protein HAT2;HAT2;PTN001551040;orthologs	HOMEOBOX-LEUCINE ZIPPER PROTEIN HAT2 (PTHR45714:SF16)
ARATH|TAIR=locus=2014799|UniProtKB=Q9XI90	AT1G13960	Probable WRKY transcription factor 4;WRKY4;PTN001581516;orthologs	WRKY TRANSCRIPTION FACTOR 4-RELATED (PTHR31221:SF351)	DNA-binding transcription factor(PC00218)
ARATH|TAIR=locus=1006230235|UniProtKB=Q9LJX1	AT3G28857	Transcription factor PRE5;PRE5;PTN001757609;orthologs	TRANSCRIPTION FACTOR PRE5 (PTHR46446:SF28)	basic helix-loop-helix transcription factor(PC00055)
ARATH|TAIR=locus=2205625|UniProtKB=F4HVW5	AT1G02120	Protein VASCULAR ASSOCIATED DEATH 1, chloroplastic;VAD1;PTN000594607;orthologs	PROTEIN VASCULAR ASSOCIATED DEATH 1, CHLOROPLASTIC (PTHR47666:SF1)
ARATH|TAIR=locus=2024892|UniProtKB=Q9C8M5	AT1G53700	Serine_threonine-protein kinase WAG1;WAG1;PTN000682326;orthologs	SERINE_THREONINE-PROTEIN KINASE WAG1 (PTHR45637:SF94)
ARATH|TAIR=locus=2014445|UniProtKB=Q9SYG2	AT1G54060	Trihelix transcription factor ASIL1;ASIL1;PTN000769906;orthologs	TRIHELIX TRANSCRIPTION FACTOR ASIL1 (PTHR31307:SF39)	DNA-binding transcription factor(PC00218)
ARATH|TAIR=locus=2065226|UniProtKB=Q39028	AT2G47190	ATMYB2;Atmyb2;PTN000068052;orthologs	ATMYB2 (PTHR45675:SF121)	homeodomain transcription factor(PC00119)
ARATH|TAIR=locus=2155573|UniProtKB=Q9FH97	AT5G67160	Protein ENHANCED PSEUDOMONAS SUSCEPTIBILITY 1;EPS1;PTN000786368;orthologs	PROTEIN ENHANCED PSEUDOMONAS SUSCEPTIBILITY 1 (PTHR31896:SF43)
ARATH|TAIR=locus=2041150|UniProtKB=Q9ZPS9	AT2G01950	Serine_threonine-protein kinase BRI1-like 2;BRL2;PTN000703338;orthologs	SERINE_THREONINE-PROTEIN KINASE BRI1-LIKE 2 (PTHR48053:SF55)
ARATH|TAIR=locus=2166454|UniProtKB=Q9ZT48	AT5G05700	Arginyl-tRNA--protein transferase 1;ATE1;PTN000483047;orthologs	ARGINYL-TRNA--PROTEIN TRANSFERASE 1 (PTHR21367:SF4)	translational protein(PC00263)
ARATH|Gene_OrderedLocusName=At1g51965|UniProtKB=Q9ZU27	AT1G51965	Pentatricopeptide repeat-containing protein At1g51965, mitochondrial;At1g51965;PTN000613392;orthologs	OS02G0226900 PROTEIN (PTHR45613:SF441)
ARATH|TAIR=locus=2146425|UniProtKB=Q940G6	AT5G27320	Gibberellin receptor GID1C;GID1C;PTN000546399;orthologs	GIBBERELLIN RECEPTOR GID1C (PTHR23024:SF492)	deacetylase(PC00087)
ARATH|TAIR=locus=2090186|UniProtKB=Q9LD44	AT3G15510	NAC transcription factor 56;NAC056;PTN000786231;orthologs	NAC TRANSCRIPTION FACTOR 56 (PTHR31719:SF241)	DNA-binding transcription factor(PC00218)
ARATH|TAIR=locus=2166615|UniProtKB=F4KBM7	AT5G38820	Amino acid transporter AVT6B;AVT6B;PTN000535899;orthologs	AMINO ACID TRANSPORTER AVT6B (PTHR22950:SF518)	amino acid transporter(PC00046)
ARATH|TAIR=locus=2195820|UniProtKB=O24408	AT1G51950	Auxin-responsive protein IAA18;IAA18;PTN000773998;orthologs	AUXIN-RESPONSIVE PROTEIN IAA18 (PTHR31734:SF130)
ARATH|TAIR=locus=2014849|UniProtKB=Q9XI87	AT1G14000	Serine_threonine-protein kinase VIK;VIK;PTN000584524;orthologs	SERINE_THREONINE-PROTEIN KINASE VIK (PTHR44329:SF289)	non-receptor serine/threonine protein kinase(PC00167)
ARATH|TAIR=locus=2011216|UniProtKB=Q9LMC7	AT1G19000	AT1G19000 protein;At1g19000;PTN000776505;orthologs	(RAPE) HYPOTHETICAL PROTEIN (PTHR44191:SF85)	homeodomain transcription factor(PC00119)
ARATH|TAIR=locus=2037728|UniProtKB=Q9XI31	AT1G15380	Glyoxylase I 4;GLYI4;PTN000043248;orthologs	GLYOXYLASE I 4 (PTHR46142:SF11)
ARATH|TAIR=locus=2131739|UniProtKB=O81829	AT4G27260	Indole-3-acetic acid-amido synthetase GH3.5;GH3.5;PTN001591131;orthologs	INDOLE-3-ACETIC ACID-AMIDO SYNTHETASE GH3.5 (PTHR31901:SF45)
ARATH|TAIR=locus=2133990|UniProtKB=O81851	AT4G19700	E3 ubiquitin-protein ligase BOI;BOI;PTN002447947;orthologs	E3 UBIQUITIN-PROTEIN LIGASE BOI (PTHR42647:SF54)
ARATH|TAIR=locus=2140260|UniProtKB=Q38802	AT4G02780	Ent-copalyl diphosphate synthase, chloroplastic;GA1;PTN001589019;orthologs	ENT-COPALYL DIPHOSPHATE SYNTHASE, CHLOROPLASTIC (PTHR31739:SF4)
ARATH|TAIR=locus=2079542|UniProtKB=Q9M276	AT3G61890	Homeobox-leucine zipper protein ATHB-12;ATHB-12;PTN000675666;orthologs	HOMEOBOX-LEUCINE ZIPPER PROTEIN ATHB-12 (PTHR24326:SF564)	homeodomain transcription factor(PC00119)
ARATH|TAIR=locus=2128429|UniProtKB=Q9SUQ2	AT4G23750	Ethylene-responsive transcription factor CRF2;CRF2;PTN001260463;orthologs	ETHYLENE-RESPONSIVE TRANSCRIPTION FACTOR CRF2 (PTHR31194:SF140)	DNA-binding transcription factor(PC00218)
ARATH|TAIR=locus=2094598|UniProtKB=Q38825	AT3G23050	Auxin-responsive protein IAA7;IAA7;PTN000786915;orthologs	AUXIN-RESPONSIVE PROTEIN IAA7 (PTHR31734:SF254)
ARATH|TAIR=locus=2148990|UniProtKB=Q9SBA5	AT5G16760	Inositol-tetrakisphosphate 1-kinase 1;ITPK1;PTN001799991;orthologs	INOSITOL-TETRAKISPHOSPHATE 1-KINASE 1 (PTHR14217:SF24)	kinase(PC00137)
ARATH|TAIR=locus=2091035|UniProtKB=Q9LUL2	AT3G14370	Serine_threonine-protein kinase WAG2;WAG2;PTN002390184;orthologs	SERINE_THREONINE-PROTEIN KINASE WAG2 (PTHR45637:SF2)
ARATH|TAIR=locus=2203926|UniProtKB=Q9SXE9	AT1G62480	At1g62480_T3P18_4;At1g62480;;orthologs
ARATH|TAIR=locus=2155498|UniProtKB=Q9FH94	AT5G67190	Ethylene-responsive transcription factor ERF010;ERF010;PTN001588864;orthologs	ETHYLENE-RESPONSIVE TRANSCRIPTION FACTOR ERF010 (PTHR31729:SF8)	DNA-binding transcription factor(PC00218)
ARATH|TAIR=locus=2023860|UniProtKB=Q9LMX5	AT1G13740	Ninja-family protein AFP2;AFP2;PTN000776702;orthologs	NINJA-FAMILY PROTEIN AFP2 (PTHR31413:SF20)
ARATH|TAIR=locus=2117318|UniProtKB=Q9S760	AT4G24960	HVA22-like protein d;HVA22D;PTN000266436;orthologs	HVA22-LIKE PROTEIN D (PTHR12300:SF116)	membrane traffic protein(PC00150)
ARATH|TAIR=locus=2145643|UniProtKB=Q9LY87	AT5G14420	E3 ubiquitin-protein ligase RGLG2;RGLG2;PTN001328749;orthologs	E3 UBIQUITIN-PROTEIN LIGASE RGLG2 (PTHR45751:SF29)	calcium-binding protein(PC00060)
ARATH|TAIR=locus=2027392|UniProtKB=Q9SAA7	AT1G11700	Protein S40-5;S40-5;PTN002101541;orthologs	PROTEIN S40-5 (PTHR33083:SF58)
ARATH|TAIR=locus=2194709|UniProtKB=Q84JP5	AT1G78170	E3 ubiquitin-protein ligase;At1g78170;PTN002308367;orthologs	E3 UBIQUITIN-PROTEIN LIGASE (PTHR14791:SF53)
ARATH|TAIR=locus=2099237|UniProtKB=Q570C0	AT3G62980	Protein TRANSPORT INHIBITOR RESPONSE 1;TIR1;PTN002539668;orthologs	PROTEIN TRANSPORT INHIBITOR RESPONSE 1 (PTHR16134:SF66)	ubiquitin-protein ligase(PC00234)
ARATH|TAIR=locus=1005716457|UniProtKB=Q8W3M3	AT4G06746	Ethylene-responsive transcription factor RAP2-9;RAP2-9;PTN001272142;orthologs	ETHYLENE-RESPONSIVE TRANSCRIPTION FACTOR RAP2-1-RELATED (PTHR31729:SF2)	DNA-binding transcription factor(PC00218)
ARATH|TAIR=locus=2126993|UniProtKB=Q96287	AT4G00720	Shaggy-related protein kinase theta;ASK8;PTN000623376;orthologs	SHAGGY-RELATED PROTEIN KINASE THETA (PTHR24057:SF60)	non-receptor serine/threonine protein kinase(PC00167)
ARATH|TAIR=locus=2093668|UniProtKB=Q940D0	AT3G16857	Two-component response regulator ARR1;ARR1;PTN001238429;orthologs	TWO-COMPONENT RESPONSE REGULATOR ARR1 (PTHR43874:SF119)	winged helix/forkhead transcription factor(PC00246)
ARATH|TAIR=locus=2079777|UniProtKB=Q9MA55	AT3G05420	Acyl-CoA-binding domain-containing protein 4;ACBP4;PTN000582481;orthologs	ACYL-COA-BINDING DOMAIN-CONTAINING PROTEIN 4 (PTHR46093:SF3)
ARATH|TAIR=locus=2082757|UniProtKB=Q9XF92	AT3G61460	Brassinosteroid-responsive RING protein 1;BRH1;PTN002305681;orthologs	BRASSINOSTEROID-RESPONSIVE RING PROTEIN 1 (PTHR45969:SF10)
ARATH|TAIR=locus=2169955|UniProtKB=Q38827	AT5G65670	Auxin-responsive protein IAA9;IAA9;PTN000786934;orthologs	AUXIN-RESPONSIVE PROTEIN IAA9 (PTHR31734:SF263)
ARATH|TAIR=locus=2051799|UniProtKB=Q8RXL7	AT2G44080	ARGOS-like protein;ARL;PTN002187275;orthologs	ARGOS-LIKE PROTEIN (PTHR36023:SF3)
ARATH|TAIR=locus=2197788|UniProtKB=F4I5S1	AT1G04700	PB1 domain-containing protein tyrosine kinase;At1g04700;PTN000585477;orthologs	PB1 DOMAIN-CONTAINING PROTEIN TYROSINE KINASE (PTHR23257:SF944)	non-receptor serine/threonine protein kinase(PC00167)
ARATH|TAIR=locus=2119642|UniProtKB=Q8L7L1	AT4G21540	Sphingosine kinase 1;SPHK1;PTN000961529;orthologs	ACYLGLYCEROL KINASE, MITOCHONDRIAL (PTHR12358:SF31)	kinase(PC00137)
ARATH|TAIR=locus=1005716759|UniProtKB=Q7XJU0	AT1G64625	Transcription factor bHLH157;BHLH157;PTN002303271;orthologs	TRANSCRIPTION FACTOR BHLH157 (PTHR46196:SF2)	basic helix-loop-helix transcription factor(PC00055)
ARATH|TAIR=locus=2158182|UniProtKB=Q9FN09	AT5G67440	BTB_POZ domain-containing protein NPY3;NPY3;PTN000789590;orthologs	BTB_POZ DOMAIN-CONTAINING PROTEIN NPY3 (PTHR32370:SF146)
ARATH|TAIR=locus=2087635|UniProtKB=Q9LJX7	AT3G20220	SAUR-like auxin-responsive protein family;SAUR47;PTN001276795;orthologs	SAUR-LIKE AUXIN-RESPONSIVE PROTEIN FAMILY (PTHR31929:SF162)
ARATH|TAIR=locus=2031486|UniProtKB=P94111	AT1G74020	Protein STRICTOSIDINE SYNTHASE-LIKE 12;SSL12;PTN002234750;orthologs	PROTEIN STRICTOSIDINE SYNTHASE-LIKE 12 (PTHR10426:SF132)
ARATH|TAIR=locus=2176907|UniProtKB=Q9FLX8	AT5G52830	Probable WRKY transcription factor 27;WRKY27;PTN001280513;orthologs	WRKY TRANSCRIPTION FACTOR 27-RELATED (PTHR32096:SF80)	DNA-binding transcription factor(PC00218)
ARATH|TAIR=locus=2065983|UniProtKB=Q9ZQ47	AT2G22660	Glycine-rich domain-containing protein 1;GRDP1;PTN001978709;orthologs	GLYCINE-RICH DOMAIN-CONTAINING PROTEIN 1 (PTHR34365:SF7)
ARATH|TAIR=locus=2167306|UniProtKB=Q9FMV5	AT5G63470	Nuclear transcription factor Y subunit C-4;NFYC4;PTN000028880;orthologs	NUCLEAR TRANSCRIPTION FACTOR Y SUBUNIT C-4 (PTHR10252:SF134)	DNA-binding transcription factor(PC00218)
ARATH|TAIR=locus=2120192|UniProtKB=Q944G9	AT4G38970	Fructose-bisphosphate aldolase 2, chloroplastic;FBA2;PTN000179483;orthologs	FRUCTOSE-BISPHOSPHATE ALDOLASE 2, CHLOROPLASTIC (PTHR11627:SF64)	aldolase(PC00044)
ARATH|TAIR=locus=2005634|UniProtKB=P46689	AT1G75750	Gibberellin-regulated protein 1;GASA1;PTN001506174;orthologs	GIBBERELLIN-REGULATED PROTEIN 1-RELATED (PTHR23201:SF2)
ARATH|TAIR=locus=2035227|UniProtKB=Q84MC7	AT1G01360	Abscisic acid receptor PYL9;PYL9;PTN001261052;orthologs	ABSCISIC ACID RECEPTOR PYL9 (PTHR31213:SF99)
ARATH|TAIR=locus=6530298214|UniProtKB=F2Y4A3	AT4G21534	Sphingosine kinase 2;SPHK2;PTN004354134;orthologs	ACYLGLYCEROL KINASE, MITOCHONDRIAL (PTHR12358:SF31)	kinase(PC00137)
ARATH|TAIR=locus=2184737|UniProtKB=Q9FY74	AT5G09410	Calmodulin-binding transcription activator 1;CAMTA1;PTN002762916;orthologs	CALMODULIN-BINDING TRANSCRIPTION ACTIVATOR 1 (PTHR23335:SF29)	DNA-binding transcription factor(PC00218)
ARATH|TAIR=locus=2165101|UniProtKB=Q9FJT7	AT5G56750	Protein NDL1;NDL1;PTN000112205;orthologs	GH09802P (PTHR11034:SF56)	serine protease(PC00203)
ARATH|TAIR=locus=2144613|UniProtKB=Q05609	AT5G03730	Serine_threonine-protein kinase CTR1;CTR1;PTN000585149;orthologs	SERINE_THREONINE-PROTEIN KINASE CTR1 (PTHR44329:SF281)	non-receptor serine/threonine protein kinase(PC00167)
ARATH|TAIR=locus=2129730|UniProtKB=O23299	AT4G14430	Enoyl-CoA delta isomerase 2, peroxisomal;ECI2;PTN000234892;orthologs	ENOYL-COA HYDRATASE_ISOMERASE FAMILY PROTEIN (PTHR11941:SF75)	hydratase(PC00120)
ARATH|TAIR=locus=2123782|UniProtKB=Q39119	AT4G32940	Vacuolar-processing enzyme gamma-isozyme;At4g32940;PTN000243236;orthologs	VACUOLAR-PROCESSING ENZYME GAMMA-ISOZYME (PTHR12000:SF50)	cysteine protease(PC00081)
ARATH|TAIR=locus=2101771|UniProtKB=Q9LZZ4	AT3G60690	AT3g60690_T4C21_100;T4C21_100;PTN001264462;orthologs	SUBFAMILY NOT NAMED (PTHR31374:SF370)
ARATH|TAIR=locus=2032382|UniProtKB=O48686	AT1G24190	Paired amphipathic helix protein Sin3-like 3;SNL3;PTN000269772;orthologs	SIN3A, ISOFORM G (PTHR12346:SF0)	chromatin/chromatin-binding, or -regulatory protein(PC00077)
ARATH|TAIR=locus=2142619|UniProtKB=O04375	AT5G03470	Serine_threonine protein phosphatase 2A 57 kDa regulatory subunit B' alpha isoform;B'ALPHA;PTN000029290;orthologs	SERINE_THREONINE PROTEIN PHOSPHATASE 2A 57 KDA REGULATORY SUBUNIT B' ALPHA ISOFORM (PTHR10257:SF71)	protein phosphatase(PC00195)
ARATH|TAIR=locus=2058500|UniProtKB=Q38846	AT2G40940	Ethylene response sensor 1;ERS1;PTN001233105;orthologs	ETHYLENE RESPONSE SENSOR 1 (PTHR24423:SF625)	histidine kinase receptor of two-component system(PC00265)
ARATH|TAIR=locus=2141040|UniProtKB=O49686	AT4G17870	Abscisic acid receptor PYR1;PYR1;PTN001581272;orthologs	ABSCISIC ACID RECEPTOR PYR1 (PTHR31213:SF6)
ARATH|TAIR=locus=2039752|UniProtKB=O80642	AT2G39550	Geranylgeranyl transferase type-1 subunit beta;GGB;PTN000206737;orthologs	GERANYLGERANYL TRANSFERASE TYPE-1 SUBUNIT BETA (PTHR11774:SF4)	acyltransferase(PC00042)
ARATH|TAIR=locus=2103533|UniProtKB=Q9SCM4	AT3G57480	Zinc finger AN1 and C2H2 domain-containing stress-associated protein 13;SAP13;PTN000379826;orthologs	ZINC FINGER AN1 AND C2H2 DOMAIN-CONTAINING STRESS-ASSOCIATED PROTEIN 13-RELATED (PTHR14677:SF36)	RNA metabolism protein(PC00031)
ARATH|TAIR=locus=2118959|UniProtKB=Q8L983	AT4G33980	Cold-regulated protein 28;COR28;PTN002134188;orthologs	COLD-REGULATED PROTEIN 28 (PTHR33676:SF17)
ARATH|TAIR=locus=2132377|UniProtKB=Q94AH6	AT4G02570	Cullin-1;CUL1;PTN000232325;orthologs	CULLIN-1-RELATED (PTHR11932:SF138)	ubiquitin-protein ligase(PC00234)
ARATH|TAIR=locus=2196025|UniProtKB=O49048	AT1G77140	Vacuolar protein sorting-associated protein 45 homolog;VPS45;PTN000187984;orthologs	VACUOLAR PROTEIN SORTING-ASSOCIATED PROTEIN 45 (PTHR11679:SF3)	membrane trafficking regulatory protein(PC00151)
ARATH|TAIR=locus=2150295|UniProtKB=B9DHT4	AT5G19330	ARM REPEAT PROTEIN INTERACTING WITH ABF2;ARIA;PTN001514380;orthologs	ARM REPEAT PROTEIN INTERACTING WITH ABF2 (PTHR46710:SF1)
ARATH|TAIR=locus=2055028|UniProtKB=P92953	AT2G44910	Homeobox-leucine zipper protein ATHB-4;ATHB-4;PTN000675703;orthologs	HOMEOBOX-LEUCINE ZIPPER PROTEIN ATHB-4 (PTHR45714:SF94)
ARATH|TAIR=locus=2130185|UniProtKB=Q8VY20	AT4G14740	Auxin canalization protein (DUF828);DL3410C;PTN000772884;orthologs	AUXIN CANALIZATION PROTEIN (DUF828) (PTHR31351:SF4)
ARATH|TAIR=locus=2044873|UniProtKB=Q9SJR5	AT2G36400	Growth-regulating factor 3;GRF3;PTN001269382;orthologs	GROWTH-REGULATING FACTOR 3 (PTHR31602:SF63)
ARATH|TAIR=locus=2007760|UniProtKB=O04379	AT1G48410	Protein argonaute 1;AGO1;PTN001486053;orthologs	ARGONAUTE-1, ISOFORM A (PTHR22891:SF174)	translation initiation factor(PC00224)
ARATH|TAIR=locus=2076979|UniProtKB=Q1PET6	AT3G02410	Probable isoprenylcysteine alpha-carbonyl methylesterase ICMEL2;ICMEL2;PTN000168712;orthologs	ISOPRENYLCYSTEINE ALPHA-CARBONYL METHYLESTERASE ICMEL2-RELATED (PTHR23024:SF411)	deacetylase(PC00087)
ARATH|TAIR=locus=2103665|UniProtKB=Q9LES3	AT3G56850	ABSCISIC ACID-INSENSITIVE 5-like protein 2;DPBF3;PTN000537194;orthologs	ABSCISIC ACID-INSENSITIVE 5-LIKE PROTEIN 2 (PTHR22952:SF385)	basic leucine zipper transcription factor(PC00056)
ARATH|TAIR=locus=2017829|UniProtKB=A0JPZ8	AT1G79700	AP2-like ethylene-responsive transcription factor At1g79700;At1g79700;PTN002845733;orthologs	AP2_ERF DOMAIN-CONTAINING PROTEIN (PTHR32467:SF243)	DNA-binding transcription factor(PC00218)
ARATH|TAIR=locus=2024603|UniProtKB=O48538	AT1G64060	Respiratory burst oxidase homolog protein F;RBOHF;PTN000239930;orthologs	SUPEROXIDE-GENERATING NADPH OXIDASE HEAVY CHAIN SUBUNIT A (PTHR11972:SF153)	oxidase(PC00175)
ARATH|TAIR=locus=2142489|UniProtKB=P48349	AT5G10450	14-3-3-like protein G-BOX factor 14 lambda;GRF6;PTN000429250;orthologs	14-3-3-LIKE PROTEIN G-BOX FACTOR 14 LAMBDA (PTHR18860:SF69)	scaffold/adaptor protein(PC00226)
ARATH|TAIR=locus=2147835|UniProtKB=Q9LFP6	AT5G15100	Auxin efflux carrier component 8;PIN8;PTN000788154;orthologs	AUXIN EFFLUX CARRIER COMPONENT 8 (PTHR31752:SF40)	secondary carrier transporter(PC00258)
ARATH|TAIR=locus=2013905|UniProtKB=Q9S7J9	AT1G70790	Protein C2-DOMAIN ABA-RELATED 9;CAR9;PTN000572842;orthologs	PROTEIN C2-DOMAIN ABA-RELATED 9 (PTHR45933:SF12)
ARATH|TAIR=locus=2202280|UniProtKB=P28185	AT1G06400	Ras-related protein RABA1a;RABA1A;PTN000634193;orthologs	RAS-RELATED PROTEIN RABA1A (PTHR47979:SF65)	small GTPase(PC00208)
ARATH|TAIR=locus=2139569|UniProtKB=O65694	AT4G34750	SAUR-like auxin-responsive protein family;T4L20.330;PTN001264466;orthologs	SAUR-LIKE AUXIN-RESPONSIVE PROTEIN FAMILY (PTHR31374:SF183)
ARATH|TAIR=locus=2020548|UniProtKB=O04529	AT1G70170	Metalloendoproteinase 2-MMP;2MMP;PTN001304214;orthologs	METALLOENDOPROTEINASE 2-MMP (PTHR10201:SF247)	metalloprotease(PC00153)
ARATH|TAIR=locus=2181549|UniProtKB=Q9LEZ3	AT5G08130	Transcription factor BIM1;BIM1;PTN002924326;orthologs	TRANSCRIPTION FACTOR BIM1 (PTHR46412:SF3)	basic helix-loop-helix transcription factor(PC00055)
ARATH|TAIR=locus=2176892|UniProtKB=Q84JK8	AT5G52900	Probable membrane-associated kinase regulator 6;MAKR6;PTN002160261;orthologs	MEMBRANE-ASSOCIATED KINASE REGULATOR 6-RELATED (PTHR34576:SF2)	kinase modulator(PC00140)
ARATH|TAIR=locus=2065994|UniProtKB=Q38826	AT2G22670	Auxin-responsive protein IAA8;IAA8;PTN000786933;orthologs	AUXIN-RESPONSIVE PROTEIN IAA8 (PTHR31734:SF138)
ARATH|TAIR=locus=2062840|UniProtKB=F4IHS2	AT2G28290	Chromatin structure-remodeling complex protein SYD;SYD;PTN000084891;orthologs	ATP-DEPENDENT HELICASE BRM (PTHR10799:SF973)	DNA helicase(PC00011)
ARATH|TAIR=locus=2180157|UniProtKB=Q6R032	AT5G02320	Transcription factor MYB3R-5;MYB3R5;PTN000068176;orthologs	TRANSCRIPTION FACTOR MYB3R-3-RELATED (PTHR45614:SF194)	homeodomain transcription factor(PC00119)
ARATH|TAIR=locus=2130888|UniProtKB=Q5U1F1	AT4G17350	At4g17350;DL4710W;PTN000772874;orthologs	VAN3-BINDING PROTEIN-LIKE (PTHR31351:SF24)
ARATH|TAIR=locus=2033223|UniProtKB=Q8LJW3	AT1G69040	ACT domain-containing protein ACR4;ACR4;PTN002828100;orthologs	ACT DOMAIN-CONTAINING PROTEIN ACR4 (PTHR31096:SF22)
ARATH|TAIR=locus=2008086|UniProtKB=Q9LPR8	AT1G50420	Scarecrow-like protein 3;SCL3;PTN000780745;orthologs	SCARECROW-LIKE PROTEIN 3 (PTHR31636:SF13)
ARATH|TAIR=locus=2150089|UniProtKB=Q9LFB2	AT5G01240	Auxin transporter-like protein 1;LAX1;PTN001489757;orthologs	AUXIN TRANSPORTER-LIKE PROTEIN 1 (PTHR48017:SF227)
ARATH|TAIR=locus=2041071|UniProtKB=F4IQ85	AT2G43230	Protein kinase superfamily protein;At2g43230;PTN001231966;orthologs	PROTEIN KINASE SUPERFAMILY PROTEIN (PTHR47983:SF7)
ARATH|TAIR=locus=2168225|UniProtKB=P46667	AT5G65310	Homeobox-leucine zipper protein ATHB-5;ATHB-5;PTN000675677;orthologs	HOMEOBOX-LEUCINE ZIPPER PROTEIN ATHB-5 (PTHR24326:SF590)	homeodomain transcription factor(PC00119)
ARATH|TAIR=locus=2005684|UniProtKB=Q9LR10	AT1G75710	C2H2-like zinc finger protein;At1g75710;PTN000783762;orthologs	C2H2-LIKE ZINC FINGER PROTEIN (PTHR31681:SF12)	C2H2 zinc finger transcription factor(PC00248)
ARATH|TAIR=locus=2160922|UniProtKB=Q39183	AT5G47750	Serine_threonine-protein kinase D6PKL2;D6PKL2;PTN000682315;orthologs	SERINE_THREONINE-PROTEIN KINASE D6PKL2 (PTHR45637:SF70)
ARATH|TAIR=locus=2086268|UniProtKB=Q38895	AT3G23130	Transcriptional regulator SUPERMAN;SUP;PTN001567600;orthologs	TRANSCRIPTIONAL REGULATOR SUPERMAN (PTHR45801:SF110)
ARATH|TAIR=locus=2089890|UniProtKB=Q9LDC0	AT3G21640	Peptidyl-prolyl cis-trans isomerase FKBP42;FKBP42;PTN000054538;orthologs	TPR_REGION DOMAIN-CONTAINING PROTEIN (PTHR11242:SF0)	chaperone(PC00072)
ARATH|TAIR=locus=2092717|UniProtKB=Q9LV37	AT3G18040	Mitogen-activated protein kinase 9;MPK9;PTN000622800;orthologs	MITOGEN-ACTIVATED PROTEIN KINASE 9 (PTHR24055:SF429)	non-receptor serine/threonine protein kinase(PC00167)
ARATH|TAIR=locus=2202018|UniProtKB=O65370	AT1G12080	At1g12080;At1g12080;;orthologs
ARATH|TAIR=locus=2087700|UniProtKB=Q9LTV3	AT3G12830	Auxin-responsive protein SAUR72;SAUR72;PTN001264473;orthologs	AUXIN-RESPONSIVE PROTEIN SAUR72 (PTHR31374:SF198)
ARATH|TAIR=locus=2074509|UniProtKB=Q9ZNQ7	AT3G05880	Hydrophobic protein RCI2A;RCI2A;PTN001472432;orthologs	HYDROPHOBIC PROTEIN RCI2A (PTHR21659:SF113)
ARATH|TAIR=locus=2175658|UniProtKB=Q0WW43	AT5G39520	Uncharacterized protein At5g39520;MUL8.22;PTN002148796;orthologs	DUF1997 DOMAIN-CONTAINING PROTEIN (PTHR34133:SF9)
ARATH|TAIR=locus=2035037|UniProtKB=Q9C6B8	AT1G73590	Auxin efflux carrier component 1;PIN1;PTN000788145;orthologs	AUXIN EFFLUX CARRIER COMPONENT 1 (PTHR31752:SF18)	secondary carrier transporter(PC00258)
ARATH|TAIR=locus=2020457|UniProtKB=Q9ZWC8	AT1G55610	Serine_threonine-protein kinase BRI1-like 1;BRL1;PTN001563791;orthologs	SERINE_THREONINE-PROTEIN KINASE BRI1-LIKE 1 (PTHR48053:SF31)
ARATH|TAIR=locus=2148383|UniProtKB=Q8L7L8	AT5G59430	Telomere repeat-binding protein 1;TRP1;PTN000773058;orthologs	TELOMERE REPEAT-BINDING PROTEIN 1 (PTHR21717:SF65)
ARATH|TAIR=locus=2080722|UniProtKB=Q96301	AT3G11540	Probable UDP-N-acetylglucosamine--peptide N-acetylglucosaminyltransferase SPINDLY;SPY;PTN000556166;orthologs	PROTEIN O-GLCNAC TRANSFERASE (PTHR44835:SF1)	protein modifying enzyme(PC00260)
ARATH|TAIR=locus=2050414|UniProtKB=Q8GWE6	AT2G19560	Enhanced ethylene response protein 5;EER5;PTN000296495;orthologs	PCI DOMAIN-CONTAINING PROTEIN 2 (PTHR12732:SF0)
ARATH|TAIR=locus=2091906|UniProtKB=O24606	AT3G20770	Protein ETHYLENE INSENSITIVE 3;EIN3;PTN002432712;orthologs	PROTEIN ETHYLENE INSENSITIVE 3 (PTHR33305:SF11)
ARATH|TAIR=locus=2041499|UniProtKB=Q9SIM9	AT2G42620	F-box protein MAX2;MAX2;PTN002554858;orthologs	F-BOX PROTEIN MAX2 (PTHR13318:SF148)
ARATH|TAIR=locus=2121154|UniProtKB=F4JTP5	AT4G38470	Serine_threonine-protein kinase STY46;STY46;PTN000584920;orthologs	SERINE_THREONINE-PROTEIN KINASE STY46 (PTHR44329:SF128)	non-receptor serine/threonine protein kinase(PC00167)
ARATH|TAIR=locus=2132110|UniProtKB=Q94IB9	AT4G22330	Alkaline ceramidase;ACER;PTN000310951;orthologs	ALKALINE CERAMIDASE (PTHR46852:SF5)	hydrolase(PC00121)
ARATH|TAIR=locus=2825842|UniProtKB=Q8LC30	AT1G46768	Ethylene-responsive transcription factor RAP2-1;RAP2-1;PTN001588865;orthologs	ETHYLENE-RESPONSIVE TRANSCRIPTION FACTOR RAP2-1-RELATED (PTHR31729:SF2)	DNA-binding transcription factor(PC00218)
ARATH|TAIR=locus=2145367|UniProtKB=Q9LFT5	AT5G10310	EPIDERMAL PATTERNING FACTOR-like protein 1;EPFL1;PTN002104456;orthologs	EPIDERMAL PATTERNING FACTOR-LIKE PROTEIN 1 (PTHR33109:SF102)
ARATH|TAIR=locus=504956337|UniProtKB=P0DO24	AT5G08660	Protein PSK SIMULATOR 3;PSI3;PTN000786847;orthologs	PROTEIN PSK SIMULATOR 3 (PTHR31730:SF2)
ARATH|TAIR=locus=2146653|UniProtKB=Q6BDA0	AT5G04240	Lysine-specific demethylase ELF6;ELF6;PTN000075185;orthologs	LYSINE-SPECIFIC DEMETHYLASE ELF6 (PTHR10694:SF45)	histone modifying enzyme(PC00261)
ARATH|TAIR=locus=2127933|UniProtKB=O81793	AT4G35610	Uncharacterized protein AT4g35610;At4g35610;PTN001237707;orthologs	C2H2 TYPE ZINC FINGER TRANSCRIPTION FACTOR FAMILY (PTHR45988:SF67)	C2H2 zinc finger transcription factor(PC00248)
ARATH|TAIR=locus=2043904|UniProtKB=Q39026	AT2G43790	Mitogen-activated protein kinase 6;MPK6;PTN000622870;orthologs	MITOGEN-ACTIVATED PROTEIN KINASE 6 (PTHR24055:SF589)	non-receptor serine/threonine protein kinase(PC00167)
ARATH|TAIR=locus=2050684|UniProtKB=O80829	AT2G45900	Phosphatidylinositol N-acetyglucosaminlytransferase subunit P-like protein;TRM13;PTN000497233;orthologs	PHOSPHATIDYLINOSITOL N-ACETYGLUCOSAMINLYTRANSFERASE SUBUNIT P-LIKE PROTEIN (PTHR47212:SF7)
ARATH|TAIR=locus=2018374|UniProtKB=P93830	AT1G04250	Auxin-responsive protein IAA17;IAA17;PTN000786923;orthologs	AUXIN-RESPONSIVE PROTEIN IAA17 (PTHR31734:SF126)
ARATH|TAIR=locus=2006747|UniProtKB=Q9LQT8	AT1G14920	DELLA protein GAI;GAI;PTN000781247;orthologs	DELLA PROTEIN GAI-RELATED (PTHR31636:SF271)
ARATH|TAIR=locus=2063746|UniProtKB=Q9ZQ85	AT2G03500	Myb family transcription factor EFM;EFM;PTN000772017;orthologs	MYB FAMILY TRANSCRIPTION FACTOR EFM (PTHR31003:SF19)	homeodomain transcription factor(PC00119)
ARATH|TAIR=locus=2146945|UniProtKB=P48000	AT5G25220	Homeobox protein knotted-1-like 3;KNAT3;PTN001373339;orthologs	HOMEOBOX PROTEIN KNOTTED-1-LIKE 3 (PTHR11850:SF395)	homeodomain transcription factor(PC00119)
ARATH|TAIR=locus=2147314|UniProtKB=Q9LSQ4	AT5G54510	Indole-3-acetic acid-amido synthetase GH3.6;GH3.6;PTN000786473;orthologs	GH3 DOMAIN-CONTAINING PROTEIN (PTHR31901:SF9)
ARATH|TAIR=locus=2015964|UniProtKB=Q9C5U1	AT1G27320	Histidine kinase 3;AHK3;PTN001564710;orthologs	HISTIDINE KINASE 3 (PTHR43719:SF73)	histidine kinase receptor of two-component system(PC00265)
ARATH|TAIR=locus=2076441|UniProtKB=Q9M2G7	AT3G58490	Lipid phosphate phosphatase delta;LPPD;PTN000384406;orthologs	DIHYDROSPHINGOSINE 1-PHOSPHATE PHOSPHATASE LCB3-RELATED (PTHR14969:SF28)	phosphatase(PC00181)
ARATH|TAIR=locus=2061634|UniProtKB=Q8GZM7	AT2G20180	Transcription factor PIF1;PIF1;PTN000000896;orthologs	TRANSCRIPTION FACTOR PIF1 (PTHR45855:SF16)	DNA-binding transcription factor(PC00218)
ARATH|TAIR=locus=2075422|UniProtKB=Q9M8S7	AT3G02860	Protein ABA AND ROS SENSITIVE 1;ARS1;PTN000328373;orthologs	ZINC FINGER PROTEIN 830 (PTHR13278:SF0)
ARATH|TAIR=locus=2121870|UniProtKB=Q9SB47	AT4G24500	Protein SICKLE;SIC;PTN002187977;orthologs	PROTEIN SICKLE (PTHR36054:SF2)
ARATH|TAIR=locus=2062764|UniProtKB=Q9ZUZ2	AT2G46700	CDPK-related kinase 3;CRK3;PTN002806004;orthologs	CDPK-RELATED KINASE 3 (PTHR24349:SF361)	non-receptor serine/threonine protein kinase(PC00167)
ARATH|TAIR=locus=2132303|UniProtKB=O22768	AT4G02590	Transcription factor UNE12;UNE12;PTN000416820;orthologs	TRANSCRIPTION FACTOR UNE12-RELATED (PTHR16223:SF200)	basic helix-loop-helix transcription factor(PC00055)
ARATH|TAIR=locus=2065781|UniProtKB=O22932	AT2G30360	CBL-interacting serine_threonine-protein kinase 11;CIPK11;PTN000680433;orthologs	CBL-INTERACTING SERINE_THREONINE-PROTEIN KINASE 11 (PTHR43895:SF151)
ARATH|TAIR=locus=2204898|UniProtKB=Q9FE22	AT1G02340	Transcription factor HFR1;HFR1;PTN000286079;orthologs	TRANSCRIPTION FACTOR HFR1 (PTHR45855:SF31)	DNA-binding transcription factor(PC00218)
ARATH|TAIR=locus=2077294|UniProtKB=Q8W4K5	AT3G63300	VAN3-binding protein;VAB;PTN000772881;orthologs	VAN3-BINDING PROTEIN (PTHR31351:SF31)
ARATH|TAIR=locus=2184251|UniProtKB=B9DGI8	AT5G28770	Basic leucine zipper 63;BZIP63;PTN000537234;orthologs	BASIC LEUCINE ZIPPER 63 (PTHR46408:SF10)	basic leucine zipper transcription factor(PC00056)
ARATH|TAIR=locus=2066195|UniProtKB=O48711	AT2G26440	Probable pectinesterase_pectinesterase inhibitor 12;PME12;PTN000785575;orthologs	PECTINESTERASE_PECTINESTERASE INHIBITOR 12-RELATED (PTHR31707:SF156)	esterase(PC00097)
ARATH|TAIR=locus=2149810|UniProtKB=Q66GN2	AT5G01560	Lectin-domain containing receptor kinase VI.4;LECRK64;PTN000701895;orthologs	LECTIN-DOMAIN CONTAINING RECEPTOR KINASE VI.4 (PTHR27007:SF233)
ARATH|TAIR=locus=2074835|UniProtKB=Q9SND6	AT3G50310	Mitogen-activated protein kinase kinase kinase 20;MAPKKK20;PTN000686308;orthologs	MITOGEN-ACTIVATED PROTEIN KINASE KINASE KINASE 19-RELATED (PTHR48011:SF18)
ARATH|TAIR=locus=2177861|UniProtKB=Q9FN67	AT5G41330	BTB_POZ domain-containing protein At5g41330;At5g41330;PTN000125185;orthologs	PROTEIN BINDING PROTEIN (PTHR11145:SF23)	scaffold/adaptor protein(PC00226)
ARATH|TAIR=locus=2047550|UniProtKB=Q9ZUH8	AT2G24150	Heptahelical transmembrane protein 3;HHP3;PTN000465777;orthologs	HEPTAHELICAL TRANSMEMBRANE PROTEIN 3 (PTHR20855:SF108)	G-protein coupled receptor(PC00021)
ARATH|TAIR=locus=2170578|UniProtKB=O80396	AT5G40440	Mitogen-activated protein kinase kinase 3;MKK3;PTN000684704;orthologs	DUAL SPECIFICITY MITOGEN-ACTIVATED PROTEIN KINASE KINASE 5 (PTHR48013:SF9)	non-receptor serine/threonine protein kinase(PC00167)
ARATH|TAIR=locus=2168262|UniProtKB=P48348	AT5G65430	14-3-3-like protein G-BOX factor 14 kappa;GRF8;PTN002705812;orthologs	14-3-3-LIKE PROTEIN G-BOX FACTOR 14 KAPPA (PTHR18860:SF145)	scaffold/adaptor protein(PC00226)
ARATH|TAIR=locus=2032060|UniProtKB=Q01525	AT1G78300	14-3-3-like protein GF14 omega;GRF2;PTN002315206;orthologs	14-3-3-LIKE PROTEIN GF14 OMEGA (PTHR18860:SF152)	scaffold/adaptor protein(PC00226)
ARATH|TAIR=locus=2013975|UniProtKB=Q9S7Z8	AT1G70940	Auxin efflux carrier component 3;PIN3;PTN000788155;orthologs	AUXIN EFFLUX CARRIER COMPONENT 3 (PTHR31752:SF60)	secondary carrier transporter(PC00258)
ARATH|TAIR=locus=2018861|UniProtKB=Q940A7	AT1G17440	Transcription initiation factor TFIID subunit 12b;TAF12B;PTN000262771;orthologs	TRANSCRIPTION INITIATION FACTOR TFIID SUBUNIT 12B (PTHR12264:SF26)	general transcription factor(PC00259)
ARATH|TAIR=locus=2170862|UniProtKB=P33077	AT5G43700	Auxin-responsive protein IAA4;IAA4;PTN000786924;orthologs	AUXIN-RESPONSIVE PROTEIN IAA4 (PTHR31734:SF227)
ARATH|TAIR=locus=2121219|UniProtKB=Q41188	AT4G38680	Cold shock protein 2;CSP2;PTN000543692;orthologs	COLD SHOCK PROTEIN 2 (PTHR46565:SF17)
ARATH|TAIR=locus=2090847|UniProtKB=Q9LSE2	AT3G26744	Transcription factor ICE1;SCRM;PTN001592004;orthologs	TRANSCRIPTION FACTOR ICE1 (PTHR31945:SF82)	DNA-binding transcription factor(PC00218)
ARATH|TAIR=locus=2134093|UniProtKB=Q8VY26	AT4G32810	Carotenoid cleavage dioxygenase 8, chloroplastic;CCD8;PTN000057328;orthologs	CAROTENOID ISOMEROOXYGENASE (PTHR10543:SF24)	oxygenase(PC00177)
ARATH|TAIR=locus=2026252|UniProtKB=Q8VZ50	AT1G62820	Probable calcium-binding protein CML14;CML14;PTN000095547;orthologs	CALCIUM-BINDING PROTEIN CML13-RELATED (PTHR23050:SF514)	calmodulin-related(PC00061)
ARATH|TAIR=locus=2141786|UniProtKB=Q9T0J3	AT4G38860	Protein SMALL AUXIN UP-REGULATED RNA 16;SAUR16;PTN000774165;orthologs	PROTEIN SMALL AUXIN UP-REGULATED RNA 16 (PTHR31374:SF436)
ARATH|TAIR=locus=2041354|UniProtKB=O80720	AT2G47050	Invertase_pectin methylesterase inhibitor family protein;At2g47050;;orthologs
ARATH|TAIR=locus=2201225|UniProtKB=Q940Y5	AT1G23080	Auxin efflux carrier component 7;PIN7;PTN000788152;orthologs	AUXIN EFFLUX CARRIER COMPONENT 7 (PTHR31752:SF67)	secondary carrier transporter(PC00258)
ARATH|TAIR=locus=2162291|UniProtKB=Q8L999	AT5G42520	Protein BASIC PENTACYSTEINE6;BPC6;PTN001265486;orthologs	PROTEIN BASIC PENTACYSTEINE6 (PTHR31421:SF2)
ARATH|TAIR=locus=2164895|UniProtKB=Q9FKA0	AT5G39610	NAC domain-containing protein 92;NAC92;PTN000788046;orthologs	NAC DOMAIN-CONTAINING PROTEIN 92 (PTHR31744:SF201)
ARATH|TAIR=locus=2046268|UniProtKB=Q9ZNQ8	AT2G18470	Proline-rich receptor-like protein kinase PERK4;PERK4;PTN000702597;orthologs	PROLINE-RICH RECEPTOR-LIKE PROTEIN KINASE PERK4 (PTHR47982:SF6)	transmembrane signal receptor(PC00197)
ARATH|TAIR=locus=2134548|UniProtKB=O23100	AT4G00760	Putative two-component response regulator-like APRR8;APRR8;PTN001982255;orthologs	TWO-COMPONENT RESPONSE REGULATOR-LIKE APRR8-RELATED (PTHR43874:SF58)	winged helix/forkhead transcription factor(PC00246)
ARATH|TAIR=locus=3685148|UniProtKB=Q9FV71	AT5G22220	Transcription factor E2FB;E2FB;PTN002636096;orthologs	TRANSCRIPTION FACTOR E2FB (PTHR12081:SF109)	winged helix/forkhead transcription factor(PC00246)
ARATH|TAIR=locus=2115305|UniProtKB=Q9SDY5	AT4G36800	NEDD8-conjugating enzyme Ubc12;RCE1;PTN001176626;orthologs	NEDD8-CONJUGATING ENZYME UBC12 (PTHR24068:SF315)	ubiquitin-protein ligase(PC00234)
ARATH|TAIR=locus=2086208|UniProtKB=Q0WPQ2	AT3G23150	Ethylene receptor 2;ETR2;PTN001564678;orthologs	ETHYLENE RECEPTOR 2 (PTHR24423:SF633)	histidine kinase receptor of two-component system(PC00265)
ARATH|TAIR=locus=2041283|UniProtKB=P46668	AT2G22430	Homeobox-leucine zipper protein ATHB-6;ATHB-6;PTN001551053;orthologs	HOMEOBOX-LEUCINE ZIPPER PROTEIN ATHB-6 (PTHR24326:SF547)	homeodomain transcription factor(PC00119)
ARATH|TAIR=locus=2034295|UniProtKB=Q9SKW5	AT1G36060	Ethylene-responsive transcription factor ERF055;ERF055;PTN000782483;orthologs	ETHYLENE-RESPONSIVE TRANSCRIPTION FACTOR ERF055 (PTHR31657:SF33)	DNA-binding transcription factor(PC00218)
ARATH|TAIR=locus=2152445|UniProtKB=Q9FJ47	AT5G45890	Senescence-specific cysteine protease SAG12;SAG12;PTN000275281;orthologs	SENESCENCE-SPECIFIC CYSTEINE PROTEASE SAG12 (PTHR12411:SF705)	cysteine protease(PC00081)
ARATH|TAIR=locus=2137390|UniProtKB=Q8LPT3	AT4G27870	Membrane protein of ER body-like protein;MEBL;PTN002069180;orthologs	TRANSMEMBRANE PROTEIN (PTHR31851:SF47)	transporter(PC00227)
ARATH|TAIR=locus=2163966|UniProtKB=P57681	AT5G63910	Farnesylcysteine lyase;FCLY;PTN000409282;orthologs	PRENYLCYSTEINE LYASE DOMAIN-CONTAINING PROTEIN (PTHR15944:SF0)	lyase(PC00144)
ARATH|TAIR=locus=2038781|UniProtKB=Q8RWZ6	AT2G01420	Auxin efflux carrier component 4;PIN4;PTN000788153;orthologs	AUXIN EFFLUX CARRIER COMPONENT 4 (PTHR31752:SF54)	secondary carrier transporter(PC00258)
ARATH|TAIR=locus=2125527|UniProtKB=Q9ZR12	AT4G03190	GRR1-like protein 1;GRH1;PTN002539667;orthologs	GRR1-LIKE PROTEIN 1 (PTHR16134:SF50)	ubiquitin-protein ligase(PC00234)
ARATH|TAIR=locus=2177699|UniProtKB=Q9LV85	AT5G64930	Protein CPR-5;CPR5;PTN002175447;orthologs	PROTEIN CPR-5 (PTHR35322:SF2)
ARATH|TAIR=locus=2099624|UniProtKB=Q8GXW1	AT3G03450	DELLA protein RGL2;RGL2;PTN000781245;orthologs	DELLA PROTEIN RGL2 (PTHR31636:SF246)
ARATH|TAIR=locus=2145512|UniProtKB=Q708Y0	AT5G25350	EIN3-binding F-box protein 2;EBF2;PTN002546683;orthologs	EIN3-BINDING F-BOX PROTEIN 2 (PTHR13318:SF250)
ARATH|TAIR=locus=2101704|UniProtKB=O64989	AT3G50660	Steroid (22S)-hydroxylase;CYP90B1;PTN000669405;orthologs	STEROID (22S)-HYDROXYLASE (PTHR24286:SF194)	oxygenase(PC00177)
ARATH|TAIR=locus=2125662|UniProtKB=Q67XG0	AT4G32690	Two-on-two hemoglobin-3;GLB3;PTN001321854;orthologs	TWO-ON-TWO HEMOGLOBIN-3 (PTHR47366:SF1)
ARATH|TAIR=locus=2163533|UniProtKB=Q9FHI1	AT5G45550	MOB kinase activator-like 1A;MOB1A;PTN000503195;orthologs	MOB KINASE ACTIVATOR-LIKE 1A-RELATED (PTHR22599:SF71)	kinase activator(PC00138)
ARATH|TAIR=locus=2059279|UniProtKB=Q2V452	AT2G26980	CBL-interacting serine_threonine-protein kinase 3;CIPK3;PTN002889135;orthologs	CBL-INTERACTING SERINE_THREONINE-PROTEIN KINASE 3 (PTHR43895:SF104)
ARATH|TAIR=locus=2196884|UniProtKB=Q9SXC7	AT1G27540	F-box protein (DUF295);At1g27540;PTN005198337;orthologs	F-BOX PROTEIN (DUF295) (PTHR44259:SF73)
ARATH|TAIR=locus=2199357|UniProtKB=Q9C9G7	AT1G68320	Transcription factor MYB62;MYB62;PTN000068124;orthologs	TRANSCRIPTION FACTOR MYB62 (PTHR45675:SF30)	homeodomain transcription factor(PC00119)
ARATH|TAIR=locus=2035444|UniProtKB=Q9FXI2	AT1G19840	F6F9.11 protein;SAUR53;PTN001264467;orthologs	F6F9.11 PROTEIN (PTHR31374:SF396)
ARATH|TAIR=locus=2005538|UniProtKB=P48785	AT4G29940	Pathogenesis-related homeodomain protein;PRH;PTN000290325;orthologs	HOMEOBOX DOMAIN-CONTAINING PROTEIN (PTHR12628:SF10)	homeodomain transcription factor(PC00119)
ARATH|TAIR=locus=2201776|UniProtKB=Q9SJF0	AT1G08420	Serine_threonine-protein phosphatase BSL2;BSL2;PTN000186158;orthologs	SERINE_THREONINE-PROTEIN PHOSPHATASE BSL2-RELATED (PTHR46422:SF7)	protein phosphatase(PC00195)
ARATH|TAIR=locus=2016089|UniProtKB=Q84TH5	AT1G71960	ABC transporter G family member 25;ABCG25;PTN000443631;orthologs	ABC TRANSPORTER G FAMILY MEMBER 25 (PTHR48041:SF56)	ATP-binding cassette (ABC) transporter(PC00003)
ARATH|TAIR=locus=2044702|UniProtKB=O64768	AT2G35050	Kinase superfamily with octicosapeptide_Phox_Bem1p domain-containing protein;At2g35050;PTN000585474;orthologs	KINASE SUPERFAMILY WITH OCTICOSAPEPTIDE_PHOX_BEM1P DOMAIN-CONTAINING PROTEIN (PTHR23257:SF868)	non-receptor serine/threonine protein kinase(PC00167)
ARATH|TAIR=locus=2080497|UniProtKB=Q6NMD6	AT3G59900	Protein AUXIN-REGULATED GENE INVOLVED IN ORGAN SIZE;ARGOS;PTN002187274;orthologs	PROTEIN AUXIN-REGULATED GENE INVOLVED IN ORGAN SIZE (PTHR36023:SF16)
ARATH|TAIR=locus=2031715|UniProtKB=F4ICK8	AT1G32130	Protein IWS1 homolog 1;IWS1;PTN001268806;orthologs	PROTEIN IWS1 HOMOLOG 1 (PTHR47350:SF4)
ARATH|TAIR=locus=2038766|UniProtKB=Q9ZU51	AT2G01150	E3 ubiquitin-protein ligase RHA2B;RHA2B;PTN001021109;orthologs	E3 UBIQUITIN-PROTEIN LIGASE RHA2B (PTHR45969:SF31)
ARATH|TAIR=locus=2114445|UniProtKB=Q9SMN1	AT3G48680	Gamma carbonic anhydrase-like 2, mitochondrial;GAMMACAL2;PTN000316743;orthologs	GAMMA CARBONIC ANHYDRASE-LIKE 1, MITOCHONDRIAL-RELATED (PTHR13061:SF29)	microtubule binding motor protein(PC00156)
ARATH|TAIR=locus=2199352|UniProtKB=Q9C9F5	AT1G68200	Zinc finger CCCH domain-containing protein 15;C3H15;PTN000284476;orthologs	ZINC FINGER CCCH DOMAIN-CONTAINING PROTEIN 15 (PTHR12547:SF162)	RNA metabolism protein(PC00031)
ARATH|TAIR=locus=2167923|UniProtKB=Q9LVA1	AT5G62380	NAC domain-containing protein 101;NAC101;PTN000781544;orthologs	NAC DOMAIN-CONTAINING PROTEIN 101 (PTHR31989:SF243)
ARATH|TAIR=locus=2137599|UniProtKB=P46604	AT4G37790	Homeobox-leucine zipper protein HAT22;HAT22;PTN000675650;orthologs	HOMEOBOX-LEUCINE ZIPPER PROTEIN HAT22 (PTHR45714:SF74)
ARATH|TAIR=locus=2086375|UniProtKB=Q9LKA1	AT3G15040	Protein S40-7;S40-7;PTN002101655;orthologs	PROTEIN S40-7 (PTHR33083:SF50)
ARATH|TAIR=locus=2034486|UniProtKB=Q17TI5	AT1G31880	Protein BREVIS RADIX;BRX;PTN002338569;orthologs	BREVIS RADIX-LIKE PROTEIN-RELATED (PTHR46058:SF38)
ARATH|TAIR=locus=2095254|UniProtKB=Q9SS80	AT3G09070	Protein OCTOPUS;OPS;PTN000782509;orthologs	PROTEIN OCTOPUS (PTHR31659:SF38)
ARATH|TAIR=locus=2034975|UniProtKB=Q9M9U3	AT1G18720	At1g18720_F6A14_17;At1g18720;PTN001997749;orthologs	2-HYDROXY-PALMITIC ACID DIOXYGENASE MPO1 (PTHR28026:SF9)
ARATH|TAIR=locus=2027227|UniProtKB=Q9SSF8	AT1G74740	Calcium-dependent protein kinase 30;CPK30;PTN000681791;orthologs	CALCIUM-DEPENDENT PROTEIN KINASE 30 (PTHR24349:SF167)	non-receptor serine/threonine protein kinase(PC00167)
ARATH|TAIR=locus=2015388|UniProtKB=Q5EAF2	AT1G47510	Type IV inositol polyphosphate 5-phosphatase 11;IP5P11;PTN000128291;orthologs	LD06095P (PTHR11200:SF275)	phosphatase(PC00181)
ARATH|TAIR=locus=2200477|UniProtKB=Q94AN4	AT1G16060	AP2-like ethylene-responsive transcription factor At1g16060;At1g16060;PTN000795344;orthologs	AP2-TYPE TRANSCRIPTION FACTOR (PTHR32467:SF122)	DNA-binding transcription factor(PC00218)
ARATH|TAIR=locus=2018259|UniProtKB=P93825	AT1G04310	Ethylene response sensor 2;ERS2;PTN001233104;orthologs	ETHYLENE RESPONSE SENSOR 2 (PTHR24423:SF638)	histidine kinase receptor of two-component system(PC00265)
ARATH|TAIR=locus=2165472|UniProtKB=Q9FMZ0	AT5G42750	BRI1 kinase inhibitor 1;BKI1;PTN002117910;orthologs	BRI1 KINASE INHIBITOR 1 (PTHR33312:SF19)	kinase modulator(PC00140)
ARATH|TAIR=locus=2180557|UniProtKB=Q9XFM0	AT5G25890	Auxin-responsive protein IAA28;IAA28;PTN001272229;orthologs	AUXIN-RESPONSIVE PROTEIN IAA28 (PTHR31734:SF134)
ARATH|TAIR=locus=2084948|UniProtKB=Q9SR02	AT3G04740	Mediator of RNA polymerase II transcription subunit 14;MED14;PTN000301681;orthologs	MEDIATOR OF RNA POLYMERASE II TRANSCRIPTION SUBUNIT 14 (PTHR12809:SF2)	general transcription factor(PC00259)
ARATH|TAIR=locus=2126362|UniProtKB=Q9SZT9	AT4G37390	Indole-3-acetic acid-amido synthetase GH3.2;GH3.2;PTN001276194;orthologs	INDOLE-3-ACETIC ACID-AMIDO SYNTHETASE GH3.2-RELATED (PTHR31901:SF7)
ARATH|TAIR=locus=2163290|UniProtKB=Q9FED2	AT5G50720	HVA22-like protein e;HVA22E;PTN000266437;orthologs	HVA22-LIKE PROTEIN E (PTHR12300:SF139)	membrane traffic protein(PC00150)
ARATH|TAIR=locus=2159208|UniProtKB=Q00958	AT5G61850	Protein LEAFY;LFY;PTN002188553;orthologs	PROTEIN LEAFY (PTHR36079:SF1)
ARATH|TAIR=locus=2063020|UniProtKB=P42776	AT2G46270	G-box-binding factor 3;GBF3;PTN000537247;orthologs	G-BOX-BINDING FACTOR 3 (PTHR45967:SF1)
ARATH|TAIR=locus=2054341|UniProtKB=Q8GWK2	AT2G41710	AP2-like ethylene-responsive transcription factor At2g41710;At2g41710;PTN002845731;orthologs	AP2-LIKE ETHYLENE-RESPONSIVE TRANSCRIPTION FACTOR SMOS1 (PTHR32467:SF32)	DNA-binding transcription factor(PC00218)
ARATH|TAIR=locus=2133279|UniProtKB=Q93WF6	AT4G02380	Protein SENESCENCE-ASSOCIATED GENE 21, mitochondrial;SAG21;PTN002127532;orthologs	PROTEIN SENESCENCE-ASSOCIATED GENE 21, MITOCHONDRIAL (PTHR33509:SF5)
ARATH|TAIR=locus=2065046|UniProtKB=Q9XEE8	AT2G40180	Probable protein phosphatase 2C 30;PP2C5;PTN000353721;orthologs	PROTEIN PHOSPHATASE 2C 30-RELATED (PTHR13832:SF758)	protein phosphatase(PC00195)
ARATH|TAIR=locus=2117174|UniProtKB=Q8GX72	AT4G18980	Protein S40-3;S40-3;PTN002101610;orthologs	PROTEIN S40-3 (PTHR33083:SF69)
ARATH|TAIR=locus=2084081|UniProtKB=Q9LFH0	AT3G53480	ABC transporter G family member 37;ABCG37;PTN000443597;orthologs	ABC TRANSPORTER G FAMILY MEMBER 37 (PTHR19241:SF621)	ATP-binding cassette (ABC) transporter(PC00003)
ARATH|TAIR=locus=2053908|UniProtKB=Q9SHL8	AT2G17500	Protein PIN-LIKES 5;PILS5;PTN000781948;orthologs	PROTEIN PIN-LIKES 5 (PTHR31651:SF15)
ARATH|TAIR=locus=2183144|UniProtKB=Q84WJ9	AT5G19680	Protein phosphatase 1 regulatory inhibitor subunit PPP1R7 homolog;At5g19680;PTN002392238;orthologs	PROTEIN PHOSPHATASE 1 REGULATORY SUBUNIT 7-RELATED (PTHR15454:SF56)	scaffold/adaptor protein(PC00226)
ARATH|TAIR=locus=2012035|UniProtKB=Q84TE6	AT1G56010	NAC domain-containing protein 21_22;NAC021;PTN000777323;orthologs	NAC DOMAIN-CONTAINING PROTEIN 21_22 (PTHR31744:SF96)
ARATH|TAIR=locus=2008585|UniProtKB=Q9FXD6	AT1G67710	Two-component response regulator ARR11;ARR11;PTN001238422;orthologs	TWO-COMPONENT RESPONSE REGULATOR ARR11 (PTHR43874:SF137)	winged helix/forkhead transcription factor(PC00246)
ARATH|TAIR=locus=2195970|UniProtKB=O80653	AT1G77180	SNW_SKI-interacting protein;SKIP;PTN000250424;orthologs	SNW DOMAIN-CONTAINING PROTEIN 1 (PTHR12096:SF0)	RNA splicing factor(PC00148)
ARATH|TAIR=locus=2010366|UniProtKB=Q9LPW7	AT1G12820	Protein AUXIN SIGNALING F-BOX 3;AFB3;PTN002539695;orthologs	PROTEIN AUXIN SIGNALING F-BOX 3 (PTHR16134:SF45)	ubiquitin-protein ligase(PC00234)
ARATH|TAIR=locus=2027377|UniProtKB=Q84VW5	AT1G11760	Mediator of RNA polymerase II transcription subunit 32;MED32;PTN002186495;orthologs	MEDIATOR OF RNA POLYMERASE II TRANSCRIPTION SUBUNIT 32 (PTHR35989:SF1)	general transcription factor(PC00259)
ARATH|TAIR=locus=2051154|UniProtKB=Q38831	AT2G33310	Auxin-responsive protein IAA13;IAA13;PTN001588922;orthologs	AUXIN-RESPONSIVE PROTEIN IAA13 (PTHR31734:SF261)
ARATH|TAIR=locus=2173009|UniProtKB=Q6PQQ3	AT5G57390	AP2-like ethylene-responsive transcription factor AIL5;AIL5;PTN000795364;orthologs	AP2-LIKE ETHYLENE-RESPONSIVE TRANSCRIPTION FACTOR AIL5 (PTHR32467:SF99)	DNA-binding transcription factor(PC00218)
ARATH|TAIR=locus=2155021|UniProtKB=Q9XGX0	AT5G66350	Protein SHORT INTERNODES;SHI;PTN000787958;orthologs	PROTEIN SHORT INTERNODES (PTHR31604:SF4)
ARATH|TAIR=locus=2009061|UniProtKB=Q84MA2	AT1G34120	Type I inositol polyphosphate 5-phosphatase 1;IP5P1;PTN000128286;orthologs	TYPE I INOSITOL POLYPHOSPHATE 5-PHOSPHATASE 1 (PTHR45666:SF30)	phosphatase(PC00181)
ARATH|TAIR=locus=2129031|UniProtKB=Q5HZ31	AT4G16670	At4g16670;DL4360W;PTN000772872;orthologs	PH DOMAIN-CONTAINING PROTEIN (PTHR31351:SF22)
ARATH|TAIR=locus=2156354|UniProtKB=Q9S7J8	AT5G44790	Copper-transporting ATPase RAN1;RAN1;PTN001533982;orthologs	P-TYPE CU(+) TRANSPORTER (PTHR43520:SF8)	primary active transporter(PC00068)
ARATH|TAIR=locus=504955770|UniProtKB=Q9LJR2	AT3G15356	Lectin-like protein LEC;LEC;PTN000791419;orthologs	LECTIN-LIKE PROTEIN LEC (PTHR32401:SF34)
ARATH|TAIR=locus=2129900|UniProtKB=Q38832	AT4G14550	Auxin-responsive protein IAA14;IAA14;PTN001588958;orthologs	AUXIN-RESPONSIVE PROTEIN IAA14 (PTHR31734:SF260)
ARATH|Gene_OrderedLocusName=At4g19000|UniProtKB=O49413	AT4G19000	Protein IWS1 homolog 2;IWS2;PTN002933698;orthologs	PROTEIN IWS1 HOMOLOG 2 (PTHR47350:SF5)
ARATH|TAIR=locus=2025991|UniProtKB=Q8L7G0	AT1G59750	Auxin response factor 1;ARF1;PTN000774852;orthologs	AUXIN RESPONSE FACTOR 1 (PTHR31384:SF96)
ARATH|TAIR=locus=2059793|UniProtKB=Q9SI09	AT2G04240	Probable E3 ubiquitin-protein ligase XERICO;XERICO;PTN002305867;orthologs	E3 UBIQUITIN-PROTEIN LIGASE XERICO-RELATED (PTHR47258:SF1)
ARATH|TAIR=locus=2034428|UniProtKB=Q96528	AT1G20630	Catalase-1;CAT1;PTN002262911;orthologs	CATALASE-1 (PTHR11465:SF39)	peroxidase(PC00180)
ARATH|TAIR=locus=2037683|UniProtKB=Q9ZT50	AT1G15100	E3 ubiquitin-protein ligase RHA2A;RHA2A;PTN000342059;orthologs	E3 UBIQUITIN-PROTEIN LIGASE RHA2A (PTHR45969:SF5)
ARATH|TAIR=locus=2038488|UniProtKB=F4I214	AT1G63260	Tetraspanin-10;TET10;PTN000445749;orthologs	TETRASPANIN-10 (PTHR32191:SF22)	scaffold/adaptor protein(PC00226)
ARATH|TAIR=locus=2142514|UniProtKB=Q8H1D6	AT5G10520	Receptor-like cytosolic serine_threonine-protein kinase RBK1;RBK1;PTN000702688;orthologs	RECEPTOR-LIKE CYTOSOLIC SERINE_THREONINE-PROTEIN KINASE RBK1 (PTHR47987:SF34)
ARATH|TAIR=locus=1005716392|UniProtKB=Q8RWS0	AT4G38495	Protein EIN6 ENHANCER;EEN;PTN001260731;orthologs	INO80 COMPLEX SUBUNIT C (PTHR31200:SF1)
ARATH|TAIR=locus=2074723|UniProtKB=Q9C773	AT3G11280	Duplicated homeodomain-like superfamily protein;F11B9.1;PTN002377329;orthologs	DUPLICATED HOMEODOMAIN-LIKE SUPERFAMILY PROTEIN (PTHR44042:SF6)
ARATH|TAIR=locus=2115425|UniProtKB=O23239	AT4G36410	Probable ubiquitin-conjugating enzyme E2 17;UBC17;PTN001529479;orthologs	UBIQUITIN-CONJUGATING ENZYME E2 17-RELATED (PTHR24068:SF401)	ubiquitin-protein ligase(PC00234)
ARATH|TAIR=locus=2084851|UniProtKB=Q9M249	AT3G43120	Auxin-responsive protein-like protein;F7M19_130;PTN001264477;orthologs	AUXIN-RESPONSIVE PROTEIN-LIKE PROTEIN (PTHR31374:SF232)
ARATH|TAIR=locus=2196623|UniProtKB=Q39103	AT1G15550	Gibberellin 3-beta-dioxygenase 1;GA3OX1;PTN001612606;orthologs	GIBBERELLIN 3-BETA-DIOXYGENASE 1 (PTHR47990:SF73)	oxygenase(PC00177)
ARATH|TAIR=locus=2040302|UniProtKB=Q8RWS1	AT2G41230	Protein ORGAN SIZE RELATED 1;OSR1;PTN002861849;orthologs	PROTEIN ORGAN SIZE RELATED 1 (PTHR36023:SF9)
ARATH|TAIR=locus=2160821|UniProtKB=Q8RX26	AT5G63970	E3 ubiquitin-protein ligase RGLG3;RGLG3;PTN000091973;orthologs	COPINE FAMILY PROTEIN 2 (PTHR45751:SF11)	calcium-binding protein(PC00060)
ARATH|TAIR=locus=2026301|UniProtKB=Q9C995	AT1G71130	Ethylene-responsive transcription factor ERF070;ERF070;PTN001261711;orthologs	ETHYLENE-RESPONSIVE TRANSCRIPTION FACTOR ERF070 (PTHR31194:SF202)	DNA-binding transcription factor(PC00218)
ARATH|TAIR=locus=2095279|UniProtKB=Q9S7R7	AT3G09030	Protein ENDOPLASMIC RETICULUM-ARRESTED PEN3;EAP3;PTN000125184;orthologs	RE57120P (PTHR11145:SF8)	scaffold/adaptor protein(PC00226)
ARATH|TAIR=locus=2185123|UniProtKB=Q9LZN2	AT5G01990	Protein PIN-LIKES 6;PILS6;PTN000777245;orthologs	PROTEIN PIN-LIKES 6 (PTHR31419:SF1)
ARATH|TAIR=locus=2005529|UniProtKB=P18064	AT2G26300	Guanine nucleotide-binding protein alpha-1 subunit;GPA1;PTN000027018;orthologs	GUANINE NUCLEOTIDE-BINDING PROTEIN ALPHA-5 SUBUNIT (PTHR10218:SF302)	heterotrimeric G-protein(PC00117)
ARATH|TAIR=locus=2141226|UniProtKB=O81902	AT4G21350	U-box domain-containing protein 8;PUB8;PTN000701919;orthologs	U-BOX DOMAIN-CONTAINING PROTEIN 8 (PTHR23315:SF112)	ubiquitin-protein ligase(PC00234)
ARATH|TAIR=locus=2081845|UniProtKB=Q9CAZ7	AT3G51430	Protein STRICTOSIDINE SYNTHASE-LIKE 5;SSL5;PTN000046431;orthologs	ADIPOCYTE PLASMA MEMBRANE-ASSOCIATED PROTEIN HEMOMUCIN-RELATED (PTHR10426:SF88)
ARATH|TAIR=locus=2046437|UniProtKB=O48847	AT2G32700	Transcriptional corepressor LEUNIG_HOMOLOG;LUH;PTN002337036;orthologs	TRANSCRIPTIONAL COREPRESSOR LEUNIG_HOMOLOG (PTHR44376:SF9)	DNA-binding transcription factor(PC00218)
ARATH|TAIR=locus=2141201|UniProtKB=Q8S9L6	AT4G21410	Cysteine-rich receptor-like protein kinase 29;CRK29;PTN000702516;orthologs	CYSTEINE-RICH RECEPTOR-LIKE PROTEIN KINASE 28-RELATED (PTHR27002:SF1091)	transmembrane signal receptor(PC00197)
ARATH|TAIR=locus=2157477|UniProtKB=Q9LF53	AT5G17490	DELLA protein RGL3;RGL3;PTN000781246;orthologs	DELLA PROTEIN RGL3 (PTHR31636:SF168)
ARATH|TAIR=locus=2126788|UniProtKB=Q8W4Q4	AT4G24800	MA3 DOMAIN-CONTAINING TRANSLATION REGULATORY FACTOR 3;MRF3;PTN000290236;orthologs	PROGRAMMED CELL DEATH PROTEIN 4 (PTHR12626:SF0)	translation factor(PC00223)
ARATH|TAIR=locus=2082289|UniProtKB=Q93ZB7	AT3G01770	Transcription factor GTE11;GTE11;PTN000524843;orthologs	TRANSCRIPTION FACTOR GTE11-RELATED (PTHR46136:SF1)	DNA-binding transcription factor(PC00218)
ARATH|TAIR=locus=2143049|UniProtKB=Q9LYH0	AT5G12050	Protein BIG GRAIN 1-like D;At5g12050;PTN002128846;orthologs	PROTEIN BIG GRAIN 1-LIKE D (PTHR33541:SF15)
ARATH|TAIR=locus=2010484|UniProtKB=Q9FZ87	AT1G28130	Indole-3-acetic acid-amido synthetase GH3.17;GH3.17;PTN000786455;orthologs	INDOLE-3-ACETIC ACID-AMIDO SYNTHETASE GH3.17 (PTHR31901:SF33)
ARATH|TAIR=locus=2092180|UniProtKB=Q8H1F2	AT3G26090	Regulator of G-protein signaling 1;RGS1;PTN007467210;orthologs	DOUBLE HIT, ISOFORM B (PTHR10845:SF192)	GTPase-activating protein(PC00257)
ARATH|TAIR=locus=2134088|UniProtKB=Q39123	AT4G32880	Homeobox-leucine zipper protein ATHB-8;ATHB-8;PTN000675716;orthologs	HOMEOBOX-LEUCINE ZIPPER PROTEIN ATHB-8 (PTHR45950:SF6)	homeodomain transcription factor(PC00119)
ARATH|TAIR=locus=2199367|UniProtKB=Q9C9H1	AT1G68360	Zinc finger protein GIS3;GIS3;PTN002402828;orthologs	ZINC FINGER PROTEIN GIS3 (PTHR46353:SF9)
ARATH|TAIR=locus=2172600|UniProtKB=Q6NLQ8	AT5G57740	E3 ubiquitin-protein ligase XBAT32;XBAT32;PTN000651018;orthologs	E3 UBIQUITIN-PROTEIN LIGASE XBAT32 (PTHR24128:SF12)	homeodomain transcription factor(PC00119)
ARATH|TAIR=locus=2074850|UniProtKB=Q39088	AT3G50410	Dof zinc finger protein DOF3.4;DOF3.4;PTN001278456;orthologs	DOF ZINC FINGER PROTEIN DOF3.4 (PTHR31992:SF12)
ARATH|TAIR=locus=2161962|UniProtKB=Q9FMK7	AT5G63160	BTB_POZ and TAZ domain-containing protein 1;BT1;PTN002400387;orthologs	BTB_POZ AND TAZ DOMAIN-CONTAINING PROTEIN 1 (PTHR46287:SF7)
ARATH|TAIR=locus=2075069|UniProtKB=Q9S752	AT3G09770	Probable E3 ubiquitin-protein ligase LOG2;LOG2;PTN000543180;orthologs	RE60872P-RELATED (PTHR22996:SF0)	ubiquitin-protein ligase(PC00234)
ARATH|TAIR=locus=2089159|UniProtKB=Q9LK95	AT3G27810	Transcription factor MYB21;MYB21;PTN000837285;orthologs	TRANSCRIPTION FACTOR MYB21 (PTHR45675:SF112)	homeodomain transcription factor(PC00119)
ARATH|TAIR=locus=2102435|UniProtKB=Q9M1S3	AT3G54770	Probable RNA-binding protein ARP1;ARP1;PTN002690950;orthologs	RNA-BINDING PROTEIN ARP1-RELATED (PTHR48024:SF23)
ARATH|TAIR=locus=2126709|UniProtKB=Q84N34	AT4G30850	Heptahelical transmembrane protein 2;HHP2;PTN000465778;orthologs	HEPTAHELICAL TRANSMEMBRANE PROTEIN 2 (PTHR20855:SF100)	G-protein coupled receptor(PC00021)
ARATH|TAIR=locus=2078037|UniProtKB=Q9M9W8	AT3G05630	Phospholipase D zeta 2;PLPZETA2;PTN000431167;orthologs	PHOSPHOLIPASE D ZETA 2 (PTHR18896:SF133)	phospholipase(PC00186)
ARATH|TAIR=locus=2032130|UniProtKB=Q9C9Q8	AT1G78240	Probable pectin methyltransferase QUA2;QUA2;PTN000788043;orthologs	PECTIN METHYLTRANSFERASE QUA2-RELATED (PTHR10108:SF899)	methyltransferase(PC00155)
ARATH|TAIR=locus=2151191|UniProtKB=Q0WRY5	AT5G02800	Probable serine_threonine-protein kinase PBL7;PBL7;PTN000702729;orthologs	SERINE_THREONINE-PROTEIN KINASE PBL7-RELATED (PTHR47985:SF2)
ARATH|TAIR=locus=2088324|UniProtKB=Q8LAL2	AT3G16500	Auxin-responsive protein IAA26;IAA26;PTN001588937;orthologs	AUXIN-RESPONSIVE PROTEIN IAA26 (PTHR31734:SF2)
ARATH|TAIR=locus=2135282|UniProtKB=O65665	AT4G39780	Ethylene-responsive transcription factor ERF060;ERF060;PTN000782486;orthologs	ETHYLENE-RESPONSIVE TRANSCRIPTION FACTOR ERF060 (PTHR31657:SF78)	DNA-binding transcription factor(PC00218)
ARATH|Gene_OrderedLocusName=At3g51770|UniProtKB=O65020	AT3G51770	Ethylene-overproduction protein 1;ETO1;PTN000555945;orthologs	ETHYLENE-OVERPRODUCTION PROTEIN 1 (PTHR44203:SF8)	ubiquitin-protein ligase(PC00234)
ARATH|TAIR=locus=2116632|UniProtKB=P48002	AT4G32040	Homeobox protein knotted-1-like 5;KNAT5;PTN001373338;orthologs	HOMEOBOX PROTEIN KNOTTED-1-LIKE 5 (PTHR11850:SF400)	homeodomain transcription factor(PC00119)
ARATH|TAIR=locus=2202255|UniProtKB=Q39012	AT1G06390	Shaggy-related protein kinase iota;ASK9;PTN000622191;orthologs	SHAGGY-RELATED PROTEIN KINASE IOTA-RELATED (PTHR24057:SF5)	non-receptor serine/threonine protein kinase(PC00167)
ARATH|TAIR=locus=2036034|UniProtKB=Q8L4B2	AT1G08970	Nuclear transcription factor Y subunit C-9;NFYC9;PTN000028875;orthologs	NUCLEAR TRANSCRIPTION FACTOR Y SUBUNIT C-3-RELATED (PTHR10252:SF106)	DNA-binding transcription factor(PC00218)
ARATH|TAIR=locus=2081860|UniProtKB=Q9SD05	AT3G51440	Protein STRICTOSIDINE SYNTHASE-LIKE 6;SSL6;PTN000046433;orthologs	ADIPOCYTE PLASMA MEMBRANE-ASSOCIATED PROTEIN HEMOMUCIN-RELATED (PTHR10426:SF88)
ARATH|TAIR=locus=2137375|UniProtKB=Q8W4P8	AT4G27860	Membrane protein of ER body 1;MEB1;PTN002069178;orthologs	MEMBRANE PROTEIN OF ER BODY 1 (PTHR31851:SF43)	transporter(PC00227)
ARATH|TAIR=locus=2088505|UniProtKB=Q9LVH4	AT3G17980	Protein C2-DOMAIN ABA-RELATED 4;CAR4;PTN001903237;orthologs	PROTEIN C2-DOMAIN ABA-RELATED 4 (PTHR45933:SF5)
ARATH|TAIR=locus=2095838|UniProtKB=Q42551	AT3G57870	SUMO-conjugating enzyme SCE1;SCE1;PTN000629755;orthologs	SUMO-CONJUGATING ENZYME SCE1 (PTHR24067:SF329)	ubiquitin-protein ligase(PC00234)
ARATH|TAIR=locus=2126881|UniProtKB=O81323	AT4G00220	LOB domain-containing protein 30;LBD30;PTN000773634;orthologs	LOB DOMAIN-CONTAINING PROTEIN 30 (PTHR31529:SF4)
ARATH|TAIR=locus=2074658|UniProtKB=Q8VZI9	AT3G11100	Trihelix transcription factor ENAP1;ENAP1;PTN000769907;orthologs	TRIHELIX TRANSCRIPTION FACTOR ENAP1-RELATED (PTHR31307:SF40)	DNA-binding transcription factor(PC00218)

## Sheet: D-auxinactivated signalling p
Gene ID	Mapped ID	Gene Name	Panther Family/Subfamily	Panther Protein Class
ARATH|TAIR=locus=2093146|UniProtKB=Q9LRY7	AT3G24715	Kinase superfamily with octicosapeptide_Phox_Bem1p domain-containing protein;At3g24715;PTN000585475;orthologs	KINASE SUPERFAMILY WITH OCTICOSAPEPTIDE_PHOX_BEM1P DOMAIN-CONTAINING PROTEIN (PTHR23257:SF842)	non-receptor serine/threonine protein kinase(PC00167)
ARATH|TAIR=locus=2081152|UniProtKB=Q93VV9	AT3G59280	Mitochondrial import inner membrane translocase subunit PAM16 like 2;PAM16L2;PTN000273313;orthologs	MITOCHONDRIAL IMPORT INNER MEMBRANE TRANSLOCASE SUBUNIT TIM16 (PTHR12388:SF0)	transporter(PC00227)
ARATH|TAIR=locus=2099272|UniProtKB=Q9C7C1	AT3G12090	Tetraspanin-6;TET6;PTN000794580;orthologs	TETRASPANIN-6 (PTHR32191:SF1)	scaffold/adaptor protein(PC00226)
ARATH|TAIR=locus=2202205|UniProtKB=Q8RYC8	AT1G19220	Auxin response factor 19;ARF19;PTN000775348;orthologs	AUXIN RESPONSE FACTOR 19 (PTHR31384:SF21)
ARATH|TAIR=locus=2132992|UniProtKB=Q9SUD4	AT4G28050	Tetraspanin-7;TET7;PTN000794591;orthologs	TETRASPANIN-7 (PTHR32191:SF2)	scaffold/adaptor protein(PC00226)
ARATH|TAIR=locus=2150134|UniProtKB=Q5YDB5	AT5G01270	RNA polymerase II C-terminal domain phosphatase-like 2;CPL2;PTN000555268;orthologs	RNA POLYMERASE II C-TERMINAL DOMAIN PHOSPHATASE-LIKE 2 (PTHR23081:SF24)	protein phosphatase(PC00195)
ARATH|TAIR=locus=2032915|UniProtKB=Q9SA49	AT1G16510	Auxin-responsive protein SAUR41;SAUR41;PTN001264472;orthologs	AUXIN-RESPONSIVE PROTEIN SAUR41 (PTHR31374:SF254)
ARATH|TAIR=locus=2058344|UniProtKB=Q84JU4	AT2G04550	Protein-tyrosine-phosphatase IBR5;IBR5;PTN000017700;orthologs	PROTEIN-TYROSINE-PHOSPHATASE IBR5 (PTHR47244:SF1)	protein phosphatase(PC00195)
ARATH|TAIR=locus=2117954|UniProtKB=Q84WF6	AT4G23410	Tetraspanin-5;TET5;PTN001282683;orthologs	TETRASPANIN-5 (PTHR32191:SF51)	scaffold/adaptor protein(PC00226)
ARATH|TAIR=locus=2012823|UniProtKB=Q9SY65	AT1G10230	SKP1-like protein 18;ASK18;PTN000877340;orthologs	SKP1-LIKE PROTEIN 14-RELATED (PTHR11165:SF208)	ubiquitin-protein ligase(PC00234)
ARATH|TAIR=locus=2012808|UniProtKB=Q39021	AT1G10210	Mitogen-activated protein kinase 1;MPK1;PTN000622850;orthologs	MITOGEN-ACTIVATED PROTEIN KINASE 1 (PTHR24055:SF378)	non-receptor serine/threonine protein kinase(PC00167)
ARATH|TAIR=locus=2171489|UniProtKB=P46601	AT5G47370	Homeobox-leucine zipper protein HAT2;HAT2;PTN001551040;orthologs	HOMEOBOX-LEUCINE ZIPPER PROTEIN HAT2 (PTHR45714:SF16)
ARATH|TAIR=locus=2024892|UniProtKB=Q9C8M5	AT1G53700	Serine_threonine-protein kinase WAG1;WAG1;PTN000682326;orthologs	SERINE_THREONINE-PROTEIN KINASE WAG1 (PTHR45637:SF94)
ARATH|TAIR=locus=2041150|UniProtKB=Q9ZPS9	AT2G01950	Serine_threonine-protein kinase BRI1-like 2;BRL2;PTN000703338;orthologs	SERINE_THREONINE-PROTEIN KINASE BRI1-LIKE 2 (PTHR48053:SF55)
ARATH|TAIR=locus=2195820|UniProtKB=O24408	AT1G51950	Auxin-responsive protein IAA18;IAA18;PTN000773998;orthologs	AUXIN-RESPONSIVE PROTEIN IAA18 (PTHR31734:SF130)
ARATH|TAIR=locus=2014849|UniProtKB=Q9XI87	AT1G14000	Serine_threonine-protein kinase VIK;VIK;PTN000584524;orthologs	SERINE_THREONINE-PROTEIN KINASE VIK (PTHR44329:SF289)	non-receptor serine/threonine protein kinase(PC00167)
ARATH|TAIR=locus=2094598|UniProtKB=Q38825	AT3G23050	Auxin-responsive protein IAA7;IAA7;PTN000786915;orthologs	AUXIN-RESPONSIVE PROTEIN IAA7 (PTHR31734:SF254)
ARATH|TAIR=locus=2148990|UniProtKB=Q9SBA5	AT5G16760	Inositol-tetrakisphosphate 1-kinase 1;ITPK1;PTN001799991;orthologs	INOSITOL-TETRAKISPHOSPHATE 1-KINASE 1 (PTHR14217:SF24)	kinase(PC00137)
ARATH|TAIR=locus=2091035|UniProtKB=Q9LUL2	AT3G14370	Serine_threonine-protein kinase WAG2;WAG2;PTN002390184;orthologs	SERINE_THREONINE-PROTEIN KINASE WAG2 (PTHR45637:SF2)
ARATH|TAIR=locus=2099237|UniProtKB=Q570C0	AT3G62980	Protein TRANSPORT INHIBITOR RESPONSE 1;TIR1;PTN002539668;orthologs	PROTEIN TRANSPORT INHIBITOR RESPONSE 1 (PTHR16134:SF66)	ubiquitin-protein ligase(PC00234)
ARATH|TAIR=locus=2169955|UniProtKB=Q38827	AT5G65670	Auxin-responsive protein IAA9;IAA9;PTN000786934;orthologs	AUXIN-RESPONSIVE PROTEIN IAA9 (PTHR31734:SF263)
ARATH|TAIR=locus=2197788|UniProtKB=F4I5S1	AT1G04700	PB1 domain-containing protein tyrosine kinase;At1g04700;PTN000585477;orthologs	PB1 DOMAIN-CONTAINING PROTEIN TYROSINE KINASE (PTHR23257:SF944)	non-receptor serine/threonine protein kinase(PC00167)
ARATH|TAIR=locus=2132377|UniProtKB=Q94AH6	AT4G02570	Cullin-1;CUL1;PTN000232325;orthologs	CULLIN-1-RELATED (PTHR11932:SF138)	ubiquitin-protein ligase(PC00234)
ARATH|TAIR=locus=2196025|UniProtKB=O49048	AT1G77140	Vacuolar protein sorting-associated protein 45 homolog;VPS45;PTN000187984;orthologs	VACUOLAR PROTEIN SORTING-ASSOCIATED PROTEIN 45 (PTHR11679:SF3)	membrane trafficking regulatory protein(PC00151)
ARATH|TAIR=locus=2130185|UniProtKB=Q8VY20	AT4G14740	Auxin canalization protein (DUF828);DL3410C;PTN000772884;orthologs	AUXIN CANALIZATION PROTEIN (DUF828) (PTHR31351:SF4)
ARATH|TAIR=locus=2147835|UniProtKB=Q9LFP6	AT5G15100	Auxin efflux carrier component 8;PIN8;PTN000788154;orthologs	AUXIN EFFLUX CARRIER COMPONENT 8 (PTHR31752:SF40)	secondary carrier transporter(PC00258)
ARATH|TAIR=locus=2065994|UniProtKB=Q38826	AT2G22670	Auxin-responsive protein IAA8;IAA8;PTN000786933;orthologs	AUXIN-RESPONSIVE PROTEIN IAA8 (PTHR31734:SF138)
ARATH|TAIR=locus=2130888|UniProtKB=Q5U1F1	AT4G17350	At4g17350;DL4710W;PTN000772874;orthologs	VAN3-BINDING PROTEIN-LIKE (PTHR31351:SF24)
ARATH|TAIR=locus=2150089|UniProtKB=Q9LFB2	AT5G01240	Auxin transporter-like protein 1;LAX1;PTN001489757;orthologs	AUXIN TRANSPORTER-LIKE PROTEIN 1 (PTHR48017:SF227)
ARATH|TAIR=locus=2160922|UniProtKB=Q39183	AT5G47750	Serine_threonine-protein kinase D6PKL2;D6PKL2;PTN000682315;orthologs	SERINE_THREONINE-PROTEIN KINASE D6PKL2 (PTHR45637:SF70)
ARATH|TAIR=locus=2089890|UniProtKB=Q9LDC0	AT3G21640	Peptidyl-prolyl cis-trans isomerase FKBP42;FKBP42;PTN000054538;orthologs	TPR_REGION DOMAIN-CONTAINING PROTEIN (PTHR11242:SF0)	chaperone(PC00072)
ARATH|TAIR=locus=2087700|UniProtKB=Q9LTV3	AT3G12830	Auxin-responsive protein SAUR72;SAUR72;PTN001264473;orthologs	AUXIN-RESPONSIVE PROTEIN SAUR72 (PTHR31374:SF198)
ARATH|TAIR=locus=2035037|UniProtKB=Q9C6B8	AT1G73590	Auxin efflux carrier component 1;PIN1;PTN000788145;orthologs	AUXIN EFFLUX CARRIER COMPONENT 1 (PTHR31752:SF18)	secondary carrier transporter(PC00258)
ARATH|TAIR=locus=2041499|UniProtKB=Q9SIM9	AT2G42620	F-box protein MAX2;MAX2;PTN002554858;orthologs	F-BOX PROTEIN MAX2 (PTHR13318:SF148)
ARATH|TAIR=locus=2018374|UniProtKB=P93830	AT1G04250	Auxin-responsive protein IAA17;IAA17;PTN000786923;orthologs	AUXIN-RESPONSIVE PROTEIN IAA17 (PTHR31734:SF126)
ARATH|TAIR=locus=2147314|UniProtKB=Q9LSQ4	AT5G54510	Indole-3-acetic acid-amido synthetase GH3.6;GH3.6;PTN000786473;orthologs	GH3 DOMAIN-CONTAINING PROTEIN (PTHR31901:SF9)
ARATH|TAIR=locus=2121870|UniProtKB=Q9SB47	AT4G24500	Protein SICKLE;SIC;PTN002187977;orthologs	PROTEIN SICKLE (PTHR36054:SF2)
ARATH|TAIR=locus=2077294|UniProtKB=Q8W4K5	AT3G63300	VAN3-binding protein;VAB;PTN000772881;orthologs	VAN3-BINDING PROTEIN (PTHR31351:SF31)
ARATH|TAIR=locus=2013975|UniProtKB=Q9S7Z8	AT1G70940	Auxin efflux carrier component 3;PIN3;PTN000788155;orthologs	AUXIN EFFLUX CARRIER COMPONENT 3 (PTHR31752:SF60)	secondary carrier transporter(PC00258)
ARATH|TAIR=locus=2170862|UniProtKB=P33077	AT5G43700	Auxin-responsive protein IAA4;IAA4;PTN000786924;orthologs	AUXIN-RESPONSIVE PROTEIN IAA4 (PTHR31734:SF227)
ARATH|TAIR=locus=2201225|UniProtKB=Q940Y5	AT1G23080	Auxin efflux carrier component 7;PIN7;PTN000788152;orthologs	AUXIN EFFLUX CARRIER COMPONENT 7 (PTHR31752:SF67)	secondary carrier transporter(PC00258)
ARATH|TAIR=locus=2038781|UniProtKB=Q8RWZ6	AT2G01420	Auxin efflux carrier component 4;PIN4;PTN000788153;orthologs	AUXIN EFFLUX CARRIER COMPONENT 4 (PTHR31752:SF54)	secondary carrier transporter(PC00258)
ARATH|TAIR=locus=2125527|UniProtKB=Q9ZR12	AT4G03190	GRR1-like protein 1;GRH1;PTN002539667;orthologs	GRR1-LIKE PROTEIN 1 (PTHR16134:SF50)	ubiquitin-protein ligase(PC00234)
ARATH|TAIR=locus=2163533|UniProtKB=Q9FHI1	AT5G45550	MOB kinase activator-like 1A;MOB1A;PTN000503195;orthologs	MOB KINASE ACTIVATOR-LIKE 1A-RELATED (PTHR22599:SF71)	kinase activator(PC00138)
ARATH|TAIR=locus=2044702|UniProtKB=O64768	AT2G35050	Kinase superfamily with octicosapeptide_Phox_Bem1p domain-containing protein;At2g35050;PTN000585474;orthologs	KINASE SUPERFAMILY WITH OCTICOSAPEPTIDE_PHOX_BEM1P DOMAIN-CONTAINING PROTEIN (PTHR23257:SF868)	non-receptor serine/threonine protein kinase(PC00167)
ARATH|TAIR=locus=2034486|UniProtKB=Q17TI5	AT1G31880	Protein BREVIS RADIX;BRX;PTN002338569;orthologs	BREVIS RADIX-LIKE PROTEIN-RELATED (PTHR46058:SF38)
ARATH|TAIR=locus=2180557|UniProtKB=Q9XFM0	AT5G25890	Auxin-responsive protein IAA28;IAA28;PTN001272229;orthologs	AUXIN-RESPONSIVE PROTEIN IAA28 (PTHR31734:SF134)
ARATH|TAIR=locus=2084081|UniProtKB=Q9LFH0	AT3G53480	ABC transporter G family member 37;ABCG37;PTN000443597;orthologs	ABC TRANSPORTER G FAMILY MEMBER 37 (PTHR19241:SF621)	ATP-binding cassette (ABC) transporter(PC00003)
ARATH|TAIR=locus=2053908|UniProtKB=Q9SHL8	AT2G17500	Protein PIN-LIKES 5;PILS5;PTN000781948;orthologs	PROTEIN PIN-LIKES 5 (PTHR31651:SF15)
ARATH|TAIR=locus=2012035|UniProtKB=Q84TE6	AT1G56010	NAC domain-containing protein 21_22;NAC021;PTN000777323;orthologs	NAC DOMAIN-CONTAINING PROTEIN 21_22 (PTHR31744:SF96)
ARATH|TAIR=locus=2010366|UniProtKB=Q9LPW7	AT1G12820	Protein AUXIN SIGNALING F-BOX 3;AFB3;PTN002539695;orthologs	PROTEIN AUXIN SIGNALING F-BOX 3 (PTHR16134:SF45)	ubiquitin-protein ligase(PC00234)
ARATH|TAIR=locus=2051154|UniProtKB=Q38831	AT2G33310	Auxin-responsive protein IAA13;IAA13;PTN001588922;orthologs	AUXIN-RESPONSIVE PROTEIN IAA13 (PTHR31734:SF261)
ARATH|TAIR=locus=2155021|UniProtKB=Q9XGX0	AT5G66350	Protein SHORT INTERNODES;SHI;PTN000787958;orthologs	PROTEIN SHORT INTERNODES (PTHR31604:SF4)
ARATH|TAIR=locus=2129031|UniProtKB=Q5HZ31	AT4G16670	At4g16670;DL4360W;PTN000772872;orthologs	PH DOMAIN-CONTAINING PROTEIN (PTHR31351:SF22)
ARATH|TAIR=locus=2129900|UniProtKB=Q38832	AT4G14550	Auxin-responsive protein IAA14;IAA14;PTN001588958;orthologs	AUXIN-RESPONSIVE PROTEIN IAA14 (PTHR31734:SF260)
ARATH|TAIR=locus=2025991|UniProtKB=Q8L7G0	AT1G59750	Auxin response factor 1;ARF1;PTN000774852;orthologs	AUXIN RESPONSE FACTOR 1 (PTHR31384:SF96)
ARATH|TAIR=locus=2038488|UniProtKB=F4I214	AT1G63260	Tetraspanin-10;TET10;PTN000445749;orthologs	TETRASPANIN-10 (PTHR32191:SF22)	scaffold/adaptor protein(PC00226)
ARATH|TAIR=locus=2185123|UniProtKB=Q9LZN2	AT5G01990	Protein PIN-LIKES 6;PILS6;PTN000777245;orthologs	PROTEIN PIN-LIKES 6 (PTHR31419:SF1)
ARATH|TAIR=locus=2143049|UniProtKB=Q9LYH0	AT5G12050	Protein BIG GRAIN 1-like D;At5g12050;PTN002128846;orthologs	PROTEIN BIG GRAIN 1-LIKE D (PTHR33541:SF15)
ARATH|TAIR=locus=2088324|UniProtKB=Q8LAL2	AT3G16500	Auxin-responsive protein IAA26;IAA26;PTN001588937;orthologs	AUXIN-RESPONSIVE PROTEIN IAA26 (PTHR31734:SF2)

## Sheet: D-Cellularresponse to hormone
Gene ID	Mapped ID	Gene Name	Panther Family/Subfamily	Panther Protein Class
ARATH|TAIR=locus=2081101|UniProtKB=Q9SQU1	AT3G06380	Tubby-like F-box protein 9;TULP9;PTN000421496;orthologs	TUBBY-LIKE F-BOX PROTEIN 9 (PTHR16517:SF158)	scaffold/adaptor protein(PC00226)
ARATH|TAIR=locus=2093146|UniProtKB=Q9LRY7	AT3G24715	Kinase superfamily with octicosapeptide_Phox_Bem1p domain-containing protein;At3g24715;PTN000585475;orthologs	KINASE SUPERFAMILY WITH OCTICOSAPEPTIDE_PHOX_BEM1P DOMAIN-CONTAINING PROTEIN (PTHR23257:SF842)	non-receptor serine/threonine protein kinase(PC00167)
ARATH|TAIR=locus=2061136|UniProtKB=O04197	AT2G39940	Coronatine-insensitive protein 1;COI1;PTN002539586;orthologs	CORONATINE-INSENSITIVE PROTEIN 1 (PTHR16134:SF43)	ubiquitin-protein ligase(PC00234)
ARATH|TAIR=locus=2041834|UniProtKB=Q71DJ5	AT2G15230	Triacylglycerol lipase 1;LIP1;PTN000109441;orthologs	TRIACYLGLYCEROL LIPASE 1 (PTHR11005:SF118)	lipase(PC00143)
ARATH|TAIR=locus=2203283|UniProtKB=P46077	AT1G35160	14-3-3-like protein GF14 phi;GRF4;PTN002705818;orthologs	14-3-3-LIKE PROTEIN GF14 CHI-RELATED (PTHR18860:SF99)	scaffold/adaptor protein(PC00226)
ARATH|TAIR=locus=2036426|UniProtKB=F4I7Y4	AT1G50990	Serine_threonine-protein kinase BSK11;BSK11;PTN000703204;orthologs	SERINE_THREONINE-PROTEIN KINASE BSK11 (PTHR45863:SF14)	non-receptor serine/threonine protein kinase(PC00167)
ARATH|TAIR=locus=2063275|UniProtKB=Q9C5Q2	AT2G41070	ABSCISIC ACID-INSENSITIVE 5-like protein 3;DPBF4;PTN000537193;orthologs	ABSCISIC ACID-INSENSITIVE 5-LIKE PROTEIN 3 (PTHR22952:SF434)	basic leucine zipper transcription factor(PC00056)
ARATH|TAIR=locus=2018422|UniProtKB=Q9FWS6	AT1G75380	Bifunctional nuclease 1;BBD1;PTN001432317;orthologs	BIFUNCTIONAL NUCLEASE 1 (PTHR15160:SF3)	ubiquitin-protein ligase(PC00234)
ARATH|TAIR=locus=2049425|UniProtKB=Q9SJN0	AT2G36270	Protein ABSCISIC ACID-INSENSITIVE 5;ABI5;PTN000537161;orthologs	PROTEIN ABSCISIC ACID-INSENSITIVE 5 (PTHR22952:SF175)	basic leucine zipper transcription factor(PC00056)
ARATH|TAIR=locus=2159607|UniProtKB=Q9FNN6	AT5G08520	Transcription factor SRM1;SRM1;PTN001235610;orthologs	TRANSCRIPTION FACTOR SRM1 (PTHR44191:SF21)	homeodomain transcription factor(PC00119)
ARATH|TAIR=locus=2176095|UniProtKB=Q9FGF8	AT5G64750	Ethylene-responsive transcription factor ABR1;ABR1;PTN001580901;orthologs	ETHYLENE-RESPONSIVE TRANSCRIPTION FACTOR ABR1 (PTHR31190:SF358)
ARATH|TAIR=locus=2081152|UniProtKB=Q93VV9	AT3G59280	Mitochondrial import inner membrane translocase subunit PAM16 like 2;PAM16L2;PTN000273313;orthologs	MITOCHONDRIAL IMPORT INNER MEMBRANE TRANSLOCASE SUBUNIT TIM16 (PTHR12388:SF0)	transporter(PC00227)
ARATH|TAIR=locus=2183735|UniProtKB=Q94BQ3	AT5G10940	Protein ALTERED SEED GERMINATION 2;ASG2;PTN000400119;orthologs	WD AND TETRATRICOPEPTIDE REPEATS PROTEIN 1 (PTHR15574:SF40)	ubiquitin-protein ligase(PC00234)
ARATH|TAIR=locus=2045339|UniProtKB=O64816	AT2G23070	Casein kinase II subunit alpha-4, chloroplastic;CKA4;PTN000622072;orthologs	CASEIN KINASE II SUBUNIT ALPHA (PTHR24054:SF0)
ARATH|TAIR=locus=2090599|UniProtKB=Q9M7Q2	AT3G19290	ABSCISIC ACID-INSENSITIVE 5-like protein 7;ABF4;PTN004587480;orthologs	ABSCISIC ACID-INSENSITIVE 5-LIKE PROTEIN 7 (PTHR22952:SF463)	basic leucine zipper transcription factor(PC00056)
ARATH|TAIR=locus=2122058|UniProtKB=Q944A7	AT4G35230	Serine_threonine-protein kinase BSK1;BSK1;PTN000703205;orthologs	SERINE_THREONINE-PROTEIN KINASE BSK1 (PTHR45863:SF22)	non-receptor serine/threonine protein kinase(PC00167)
ARATH|TAIR=locus=2064791|UniProtKB=Q9SHC2	AT2G40670	Two-component response regulator ARR16;ARR16;PTN000724215;orthologs	TWO-COMPONENT RESPONSE REGULATOR ARR16 (PTHR43874:SF99)	winged helix/forkhead transcription factor(PC00246)
ARATH|TAIR=locus=2077309|UniProtKB=Q9M1V9	AT3G63310	Protein LIFEGUARD 2;LFG2;PTN000591167;orthologs	PROTEIN LIFEGUARD 2 (PTHR23291:SF107)	ion channel(PC00133)
ARATH|TAIR=locus=2028130|UniProtKB=P42698	AT1G30480	DNA-damage-repair_toleration protein DRT111, chloroplastic;DRT111;PTN000328901;orthologs	SPLICING FACTOR 45 (PTHR13288:SF8)	RNA splicing factor(PC00148)
ARATH|TAIR=locus=2120412|UniProtKB=O65440	AT4G20270	Leucine-rich repeat receptor-like serine_threonine-protein kinase BAM3;BAM3;PTN000701525;orthologs	LEUCINE-RICH REPEAT RECEPTOR-LIKE SERINE_THREONINE-PROTEIN KINASE BAM3 (PTHR48053:SF43)
ARATH|TAIR=locus=2102132|UniProtKB=Q38997	AT3G01090	SNF1-related protein kinase catalytic subunit alpha KIN10;KIN10;PTN000679659;orthologs	AMP-ACTIVATED PROTEIN KINASE ALPHA SUBUNIT, ISOFORM A (PTHR24343:SF466)	non-receptor serine/threonine protein kinase(PC00167)
ARATH|TAIR=locus=2197076|UniProtKB=Q9SSA8	AT1G53910	Ethylene-responsive transcription factor RAP2-12;RAP2-12;PTN000772732;orthologs	ETHYLENE-RESPONSIVE TRANSCRIPTION FACTOR RAP2-12 (PTHR31190:SF480)
ARATH|TAIR=locus=2099272|UniProtKB=Q9C7C1	AT3G12090	Tetraspanin-6;TET6;PTN000794580;orthologs	TETRASPANIN-6 (PTHR32191:SF1)	scaffold/adaptor protein(PC00226)
ARATH|TAIR=locus=2201557|UniProtKB=Q9C8Y3	AT1G66350	DELLA protein RGL1;RGL1;PTN000781244;orthologs	DELLA PROTEIN RGL1 (PTHR31636:SF47)
ARATH|TAIR=locus=2117363|UniProtKB=F4JRR5	AT4G24900	TITAN-like protein;TTL;PTN001260650;orthologs	CENTROSOMAL AT-AC SPLICING FACTOR (PTHR31198:SF1)
ARATH|TAIR=locus=2170101|UniProtKB=Q70II3	AT5G50080	Ethylene-responsive transcription factor ERF110;ERF110;PTN001260455;orthologs	ETHYLENE-RESPONSIVE TRANSCRIPTION FACTOR ERF110 (PTHR31190:SF421)
ARATH|TAIR=locus=2079157|UniProtKB=Q9SN80	AT3G47580	Leucine-rich repeat protein kinase family protein;F1P2.130;PTN000702114;orthologs	LEUCINE-RICH REPEAT PROTEIN KINASE FAMILY PROTEIN (PTHR48053:SF37)
ARATH|TAIR=locus=2090975|UniProtKB=Q9LUM4	AT3G14230	Ethylene-responsive transcription factor RAP2-2;RAP2-2;PTN000772731;orthologs	ETHYLENE-RESPONSIVE TRANSCRIPTION FACTOR RAP2-2 (PTHR31190:SF455)
ARATH|TAIR=locus=2202205|UniProtKB=Q8RYC8	AT1G19220	Auxin response factor 19;ARF19;PTN000775348;orthologs	AUXIN RESPONSE FACTOR 19 (PTHR31384:SF21)
ARATH|TAIR=locus=2132992|UniProtKB=Q9SUD4	AT4G28050	Tetraspanin-7;TET7;PTN000794591;orthologs	TETRASPANIN-7 (PTHR32191:SF2)	scaffold/adaptor protein(PC00226)
ARATH|TAIR=locus=2163731|UniProtKB=Q9FGM1	AT5G53160	Abscisic acid receptor PYL8;PYL8;PTN001261054;orthologs	ABSCISIC ACID RECEPTOR PYL8 (PTHR31213:SF4)
ARATH|TAIR=locus=2081983|UniProtKB=Q9LY62	AT3G55830	Glycosylinositol phosphorylceramide mannosyl transferase 1;GMT1;PTN000115337;orthologs	GLYCOSYLINOSITOL PHOSPHORYLCERAMIDE MANNOSYL TRANSFERASE 1 (PTHR48410:SF1)
ARATH|TAIR=locus=2150134|UniProtKB=Q5YDB5	AT5G01270	RNA polymerase II C-terminal domain phosphatase-like 2;CPL2;PTN000555268;orthologs	RNA POLYMERASE II C-TERMINAL DOMAIN PHOSPHATASE-LIKE 2 (PTHR23081:SF24)	protein phosphatase(PC00195)
ARATH|TAIR=locus=2031245|UniProtKB=Q8GW17	AT1G25470	Ethylene-responsive transcription factor ERF116;ERF116;PTN001580967;orthologs	ETHYLENE-RESPONSIVE TRANSCRIPTION FACTOR ERF116 (PTHR31194:SF70)	DNA-binding transcription factor(PC00218)
ARATH|TAIR=locus=2062954|UniProtKB=O82339	AT2G46310	Ethylene-responsive transcription factor CRF5;CRF5;PTN001270586;orthologs	ETHYLENE-RESPONSIVE TRANSCRIPTION FACTOR CRF5-RELATED (PTHR31194:SF152)	DNA-binding transcription factor(PC00218)
ARATH|TAIR=locus=2032915|UniProtKB=Q9SA49	AT1G16510	Auxin-responsive protein SAUR41;SAUR41;PTN001264472;orthologs	AUXIN-RESPONSIVE PROTEIN SAUR41 (PTHR31374:SF254)
ARATH|TAIR=locus=2060241|UniProtKB=O80883	AT2G32460	Transcription factor MYB101;MYB101;PTN000068048;orthologs	MYB DOMAIN PROTEIN 81-RELATED (PTHR47995:SF6)	homeodomain transcription factor(PC00119)
ARATH|TAIR=locus=2008545|UniProtKB=Q9FXE4	AT1G67820	Probable protein phosphatase 2C 14;At1g67820;PTN000353719;orthologs	PROTEIN PHOSPHATASE 2C 14-RELATED (PTHR13832:SF667)	protein phosphatase(PC00195)
ARATH|TAIR=locus=2089368|UniProtKB=P42736	AT3G16770	Ethylene-responsive transcription factor RAP2-3;RAP2-3;PTN001260492;orthologs	ETHYLENE-RESPONSIVE TRANSCRIPTION FACTOR RAP2-3 (PTHR31190:SF142)
ARATH|TAIR=locus=2058344|UniProtKB=Q84JU4	AT2G04550	Protein-tyrosine-phosphatase IBR5;IBR5;PTN000017700;orthologs	PROTEIN-TYROSINE-PHOSPHATASE IBR5 (PTHR47244:SF1)	protein phosphatase(PC00195)
ARATH|TAIR=locus=1005716361|UniProtKB=Q2V3L3	AT4G06634	Zinc finger transcription factor YY1;YY1;PTN000360892;orthologs	ZINC FINGER TRANSCRIPTION FACTOR YY1 (PTHR14003:SF1)	C2H2 zinc finger transcription factor(PC00248)
ARATH|TAIR=locus=2117954|UniProtKB=Q84WF6	AT4G23410	Tetraspanin-5;TET5;PTN001282683;orthologs	TETRASPANIN-5 (PTHR32191:SF51)	scaffold/adaptor protein(PC00226)
ARATH|TAIR=locus=2012823|UniProtKB=Q9SY65	AT1G10230	SKP1-like protein 18;ASK18;PTN000877340;orthologs	SKP1-LIKE PROTEIN 14-RELATED (PTHR11165:SF208)	ubiquitin-protein ligase(PC00234)
ARATH|TAIR=locus=2080590|UniProtKB=O80366	AT3G57040	Two-component response regulator ARR9;ARR9;PTN001567945;orthologs	TWO-COMPONENT RESPONSE REGULATOR ARR9 (PTHR43874:SF167)	winged helix/forkhead transcription factor(PC00246)
ARATH|TAIR=locus=2012808|UniProtKB=Q39021	AT1G10210	Mitogen-activated protein kinase 1;MPK1;PTN000622850;orthologs	MITOGEN-ACTIVATED PROTEIN KINASE 1 (PTHR24055:SF378)	non-receptor serine/threonine protein kinase(PC00167)
ARATH|TAIR=locus=2171489|UniProtKB=P46601	AT5G47370	Homeobox-leucine zipper protein HAT2;HAT2;PTN001551040;orthologs	HOMEOBOX-LEUCINE ZIPPER PROTEIN HAT2 (PTHR45714:SF16)
ARATH|TAIR=locus=1006230235|UniProtKB=Q9LJX1	AT3G28857	Transcription factor PRE5;PRE5;PTN001757609;orthologs	TRANSCRIPTION FACTOR PRE5 (PTHR46446:SF28)	basic helix-loop-helix transcription factor(PC00055)
ARATH|TAIR=locus=2205625|UniProtKB=F4HVW5	AT1G02120	Protein VASCULAR ASSOCIATED DEATH 1, chloroplastic;VAD1;PTN000594607;orthologs	PROTEIN VASCULAR ASSOCIATED DEATH 1, CHLOROPLASTIC (PTHR47666:SF1)
ARATH|TAIR=locus=2024892|UniProtKB=Q9C8M5	AT1G53700	Serine_threonine-protein kinase WAG1;WAG1;PTN000682326;orthologs	SERINE_THREONINE-PROTEIN KINASE WAG1 (PTHR45637:SF94)
ARATH|TAIR=locus=2041150|UniProtKB=Q9ZPS9	AT2G01950	Serine_threonine-protein kinase BRI1-like 2;BRL2;PTN000703338;orthologs	SERINE_THREONINE-PROTEIN KINASE BRI1-LIKE 2 (PTHR48053:SF55)
ARATH|TAIR=locus=2146425|UniProtKB=Q940G6	AT5G27320	Gibberellin receptor GID1C;GID1C;PTN000546399;orthologs	GIBBERELLIN RECEPTOR GID1C (PTHR23024:SF492)	deacetylase(PC00087)
ARATH|TAIR=locus=2195820|UniProtKB=O24408	AT1G51950	Auxin-responsive protein IAA18;IAA18;PTN000773998;orthologs	AUXIN-RESPONSIVE PROTEIN IAA18 (PTHR31734:SF130)
ARATH|TAIR=locus=2014849|UniProtKB=Q9XI87	AT1G14000	Serine_threonine-protein kinase VIK;VIK;PTN000584524;orthologs	SERINE_THREONINE-PROTEIN KINASE VIK (PTHR44329:SF289)	non-receptor serine/threonine protein kinase(PC00167)
ARATH|TAIR=locus=2140260|UniProtKB=Q38802	AT4G02780	Ent-copalyl diphosphate synthase, chloroplastic;GA1;PTN001589019;orthologs	ENT-COPALYL DIPHOSPHATE SYNTHASE, CHLOROPLASTIC (PTHR31739:SF4)
ARATH|TAIR=locus=2128429|UniProtKB=Q9SUQ2	AT4G23750	Ethylene-responsive transcription factor CRF2;CRF2;PTN001260463;orthologs	ETHYLENE-RESPONSIVE TRANSCRIPTION FACTOR CRF2 (PTHR31194:SF140)	DNA-binding transcription factor(PC00218)
ARATH|TAIR=locus=2094598|UniProtKB=Q38825	AT3G23050	Auxin-responsive protein IAA7;IAA7;PTN000786915;orthologs	AUXIN-RESPONSIVE PROTEIN IAA7 (PTHR31734:SF254)
ARATH|TAIR=locus=2148990|UniProtKB=Q9SBA5	AT5G16760	Inositol-tetrakisphosphate 1-kinase 1;ITPK1;PTN001799991;orthologs	INOSITOL-TETRAKISPHOSPHATE 1-KINASE 1 (PTHR14217:SF24)	kinase(PC00137)
ARATH|TAIR=locus=2091035|UniProtKB=Q9LUL2	AT3G14370	Serine_threonine-protein kinase WAG2;WAG2;PTN002390184;orthologs	SERINE_THREONINE-PROTEIN KINASE WAG2 (PTHR45637:SF2)
ARATH|TAIR=locus=2203926|UniProtKB=Q9SXE9	AT1G62480	At1g62480_T3P18_4;At1g62480;;orthologs
ARATH|TAIR=locus=2155498|UniProtKB=Q9FH94	AT5G67190	Ethylene-responsive transcription factor ERF010;ERF010;PTN001588864;orthologs	ETHYLENE-RESPONSIVE TRANSCRIPTION FACTOR ERF010 (PTHR31729:SF8)	DNA-binding transcription factor(PC00218)
ARATH|TAIR=locus=2145643|UniProtKB=Q9LY87	AT5G14420	E3 ubiquitin-protein ligase RGLG2;RGLG2;PTN001328749;orthologs	E3 UBIQUITIN-PROTEIN LIGASE RGLG2 (PTHR45751:SF29)	calcium-binding protein(PC00060)
ARATH|TAIR=locus=2099237|UniProtKB=Q570C0	AT3G62980	Protein TRANSPORT INHIBITOR RESPONSE 1;TIR1;PTN002539668;orthologs	PROTEIN TRANSPORT INHIBITOR RESPONSE 1 (PTHR16134:SF66)	ubiquitin-protein ligase(PC00234)
ARATH|TAIR=locus=1005716457|UniProtKB=Q8W3M3	AT4G06746	Ethylene-responsive transcription factor RAP2-9;RAP2-9;PTN001272142;orthologs	ETHYLENE-RESPONSIVE TRANSCRIPTION FACTOR RAP2-1-RELATED (PTHR31729:SF2)	DNA-binding transcription factor(PC00218)
ARATH|TAIR=locus=2093668|UniProtKB=Q940D0	AT3G16857	Two-component response regulator ARR1;ARR1;PTN001238429;orthologs	TWO-COMPONENT RESPONSE REGULATOR ARR1 (PTHR43874:SF119)	winged helix/forkhead transcription factor(PC00246)
ARATH|TAIR=locus=2082757|UniProtKB=Q9XF92	AT3G61460	Brassinosteroid-responsive RING protein 1;BRH1;PTN002305681;orthologs	BRASSINOSTEROID-RESPONSIVE RING PROTEIN 1 (PTHR45969:SF10)
ARATH|TAIR=locus=2169955|UniProtKB=Q38827	AT5G65670	Auxin-responsive protein IAA9;IAA9;PTN000786934;orthologs	AUXIN-RESPONSIVE PROTEIN IAA9 (PTHR31734:SF263)
ARATH|TAIR=locus=2197788|UniProtKB=F4I5S1	AT1G04700	PB1 domain-containing protein tyrosine kinase;At1g04700;PTN000585477;orthologs	PB1 DOMAIN-CONTAINING PROTEIN TYROSINE KINASE (PTHR23257:SF944)	non-receptor serine/threonine protein kinase(PC00167)
ARATH|TAIR=locus=2119642|UniProtKB=Q8L7L1	AT4G21540	Sphingosine kinase 1;SPHK1;PTN000961529;orthologs	ACYLGLYCEROL KINASE, MITOCHONDRIAL (PTHR12358:SF31)	kinase(PC00137)
ARATH|TAIR=locus=1005716759|UniProtKB=Q7XJU0	AT1G64625	Transcription factor bHLH157;BHLH157;PTN002303271;orthologs	TRANSCRIPTION FACTOR BHLH157 (PTHR46196:SF2)	basic helix-loop-helix transcription factor(PC00055)
ARATH|TAIR=locus=2158182|UniProtKB=Q9FN09	AT5G67440	BTB_POZ domain-containing protein NPY3;NPY3;PTN000789590;orthologs	BTB_POZ DOMAIN-CONTAINING PROTEIN NPY3 (PTHR32370:SF146)
ARATH|TAIR=locus=2065983|UniProtKB=Q9ZQ47	AT2G22660	Glycine-rich domain-containing protein 1;GRDP1;PTN001978709;orthologs	GLYCINE-RICH DOMAIN-CONTAINING PROTEIN 1 (PTHR34365:SF7)
ARATH|TAIR=locus=2167306|UniProtKB=Q9FMV5	AT5G63470	Nuclear transcription factor Y subunit C-4;NFYC4;PTN000028880;orthologs	NUCLEAR TRANSCRIPTION FACTOR Y SUBUNIT C-4 (PTHR10252:SF134)	DNA-binding transcription factor(PC00218)
ARATH|TAIR=locus=2005634|UniProtKB=P46689	AT1G75750	Gibberellin-regulated protein 1;GASA1;PTN001506174;orthologs	GIBBERELLIN-REGULATED PROTEIN 1-RELATED (PTHR23201:SF2)
ARATH|TAIR=locus=2035227|UniProtKB=Q84MC7	AT1G01360	Abscisic acid receptor PYL9;PYL9;PTN001261052;orthologs	ABSCISIC ACID RECEPTOR PYL9 (PTHR31213:SF99)
ARATH|TAIR=locus=6530298214|UniProtKB=F2Y4A3	AT4G21534	Sphingosine kinase 2;SPHK2;PTN004354134;orthologs	ACYLGLYCEROL KINASE, MITOCHONDRIAL (PTHR12358:SF31)	kinase(PC00137)
ARATH|TAIR=locus=2144613|UniProtKB=Q05609	AT5G03730	Serine_threonine-protein kinase CTR1;CTR1;PTN000585149;orthologs	SERINE_THREONINE-PROTEIN KINASE CTR1 (PTHR44329:SF281)	non-receptor serine/threonine protein kinase(PC00167)
ARATH|TAIR=locus=2142619|UniProtKB=O04375	AT5G03470	Serine_threonine protein phosphatase 2A 57 kDa regulatory subunit B' alpha isoform;B'ALPHA;PTN000029290;orthologs	SERINE_THREONINE PROTEIN PHOSPHATASE 2A 57 KDA REGULATORY SUBUNIT B' ALPHA ISOFORM (PTHR10257:SF71)	protein phosphatase(PC00195)
ARATH|TAIR=locus=2058500|UniProtKB=Q38846	AT2G40940	Ethylene response sensor 1;ERS1;PTN001233105;orthologs	ETHYLENE RESPONSE SENSOR 1 (PTHR24423:SF625)	histidine kinase receptor of two-component system(PC00265)
ARATH|TAIR=locus=2141040|UniProtKB=O49686	AT4G17870	Abscisic acid receptor PYR1;PYR1;PTN001581272;orthologs	ABSCISIC ACID RECEPTOR PYR1 (PTHR31213:SF6)
ARATH|TAIR=locus=2132377|UniProtKB=Q94AH6	AT4G02570	Cullin-1;CUL1;PTN000232325;orthologs	CULLIN-1-RELATED (PTHR11932:SF138)	ubiquitin-protein ligase(PC00234)
ARATH|TAIR=locus=2196025|UniProtKB=O49048	AT1G77140	Vacuolar protein sorting-associated protein 45 homolog;VPS45;PTN000187984;orthologs	VACUOLAR PROTEIN SORTING-ASSOCIATED PROTEIN 45 (PTHR11679:SF3)	membrane trafficking regulatory protein(PC00151)
ARATH|TAIR=locus=2130185|UniProtKB=Q8VY20	AT4G14740	Auxin canalization protein (DUF828);DL3410C;PTN000772884;orthologs	AUXIN CANALIZATION PROTEIN (DUF828) (PTHR31351:SF4)
ARATH|TAIR=locus=2103665|UniProtKB=Q9LES3	AT3G56850	ABSCISIC ACID-INSENSITIVE 5-like protein 2;DPBF3;PTN000537194;orthologs	ABSCISIC ACID-INSENSITIVE 5-LIKE PROTEIN 2 (PTHR22952:SF385)	basic leucine zipper transcription factor(PC00056)
ARATH|TAIR=locus=2017829|UniProtKB=A0JPZ8	AT1G79700	AP2-like ethylene-responsive transcription factor At1g79700;At1g79700;PTN002845733;orthologs	AP2_ERF DOMAIN-CONTAINING PROTEIN (PTHR32467:SF243)	DNA-binding transcription factor(PC00218)
ARATH|TAIR=locus=2024603|UniProtKB=O48538	AT1G64060	Respiratory burst oxidase homolog protein F;RBOHF;PTN000239930;orthologs	SUPEROXIDE-GENERATING NADPH OXIDASE HEAVY CHAIN SUBUNIT A (PTHR11972:SF153)	oxidase(PC00175)
ARATH|TAIR=locus=2142489|UniProtKB=P48349	AT5G10450	14-3-3-like protein G-BOX factor 14 lambda;GRF6;PTN000429250;orthologs	14-3-3-LIKE PROTEIN G-BOX FACTOR 14 LAMBDA (PTHR18860:SF69)	scaffold/adaptor protein(PC00226)
ARATH|TAIR=locus=2147835|UniProtKB=Q9LFP6	AT5G15100	Auxin efflux carrier component 8;PIN8;PTN000788154;orthologs	AUXIN EFFLUX CARRIER COMPONENT 8 (PTHR31752:SF40)	secondary carrier transporter(PC00258)
ARATH|TAIR=locus=2013905|UniProtKB=Q9S7J9	AT1G70790	Protein C2-DOMAIN ABA-RELATED 9;CAR9;PTN000572842;orthologs	PROTEIN C2-DOMAIN ABA-RELATED 9 (PTHR45933:SF12)
ARATH|TAIR=locus=2181549|UniProtKB=Q9LEZ3	AT5G08130	Transcription factor BIM1;BIM1;PTN002924326;orthologs	TRANSCRIPTION FACTOR BIM1 (PTHR46412:SF3)	basic helix-loop-helix transcription factor(PC00055)
ARATH|TAIR=locus=2176892|UniProtKB=Q84JK8	AT5G52900	Probable membrane-associated kinase regulator 6;MAKR6;PTN002160261;orthologs	MEMBRANE-ASSOCIATED KINASE REGULATOR 6-RELATED (PTHR34576:SF2)	kinase modulator(PC00140)
ARATH|TAIR=locus=2065994|UniProtKB=Q38826	AT2G22670	Auxin-responsive protein IAA8;IAA8;PTN000786933;orthologs	AUXIN-RESPONSIVE PROTEIN IAA8 (PTHR31734:SF138)
ARATH|TAIR=locus=2062840|UniProtKB=F4IHS2	AT2G28290	Chromatin structure-remodeling complex protein SYD;SYD;PTN000084891;orthologs	ATP-DEPENDENT HELICASE BRM (PTHR10799:SF973)	DNA helicase(PC00011)
ARATH|TAIR=locus=2130888|UniProtKB=Q5U1F1	AT4G17350	At4g17350;DL4710W;PTN000772874;orthologs	VAN3-BINDING PROTEIN-LIKE (PTHR31351:SF24)
ARATH|TAIR=locus=2150089|UniProtKB=Q9LFB2	AT5G01240	Auxin transporter-like protein 1;LAX1;PTN001489757;orthologs	AUXIN TRANSPORTER-LIKE PROTEIN 1 (PTHR48017:SF227)
ARATH|TAIR=locus=2168225|UniProtKB=P46667	AT5G65310	Homeobox-leucine zipper protein ATHB-5;ATHB-5;PTN000675677;orthologs	HOMEOBOX-LEUCINE ZIPPER PROTEIN ATHB-5 (PTHR24326:SF590)	homeodomain transcription factor(PC00119)
ARATH|TAIR=locus=2005684|UniProtKB=Q9LR10	AT1G75710	C2H2-like zinc finger protein;At1g75710;PTN000783762;orthologs	C2H2-LIKE ZINC FINGER PROTEIN (PTHR31681:SF12)	C2H2 zinc finger transcription factor(PC00248)
ARATH|TAIR=locus=2160922|UniProtKB=Q39183	AT5G47750	Serine_threonine-protein kinase D6PKL2;D6PKL2;PTN000682315;orthologs	SERINE_THREONINE-PROTEIN KINASE D6PKL2 (PTHR45637:SF70)
ARATH|TAIR=locus=2086268|UniProtKB=Q38895	AT3G23130	Transcriptional regulator SUPERMAN;SUP;PTN001567600;orthologs	TRANSCRIPTIONAL REGULATOR SUPERMAN (PTHR45801:SF110)
ARATH|TAIR=locus=2089890|UniProtKB=Q9LDC0	AT3G21640	Peptidyl-prolyl cis-trans isomerase FKBP42;FKBP42;PTN000054538;orthologs	TPR_REGION DOMAIN-CONTAINING PROTEIN (PTHR11242:SF0)	chaperone(PC00072)
ARATH|TAIR=locus=2092717|UniProtKB=Q9LV37	AT3G18040	Mitogen-activated protein kinase 9;MPK9;PTN000622800;orthologs	MITOGEN-ACTIVATED PROTEIN KINASE 9 (PTHR24055:SF429)	non-receptor serine/threonine protein kinase(PC00167)
ARATH|TAIR=locus=2202018|UniProtKB=O65370	AT1G12080	At1g12080;At1g12080;;orthologs
ARATH|TAIR=locus=2087700|UniProtKB=Q9LTV3	AT3G12830	Auxin-responsive protein SAUR72;SAUR72;PTN001264473;orthologs	AUXIN-RESPONSIVE PROTEIN SAUR72 (PTHR31374:SF198)
ARATH|TAIR=locus=2035037|UniProtKB=Q9C6B8	AT1G73590	Auxin efflux carrier component 1;PIN1;PTN000788145;orthologs	AUXIN EFFLUX CARRIER COMPONENT 1 (PTHR31752:SF18)	secondary carrier transporter(PC00258)
ARATH|TAIR=locus=2020457|UniProtKB=Q9ZWC8	AT1G55610	Serine_threonine-protein kinase BRI1-like 1;BRL1;PTN001563791;orthologs	SERINE_THREONINE-PROTEIN KINASE BRI1-LIKE 1 (PTHR48053:SF31)
ARATH|TAIR=locus=2148383|UniProtKB=Q8L7L8	AT5G59430	Telomere repeat-binding protein 1;TRP1;PTN000773058;orthologs	TELOMERE REPEAT-BINDING PROTEIN 1 (PTHR21717:SF65)
ARATH|TAIR=locus=2080722|UniProtKB=Q96301	AT3G11540	Probable UDP-N-acetylglucosamine--peptide N-acetylglucosaminyltransferase SPINDLY;SPY;PTN000556166;orthologs	PROTEIN O-GLCNAC TRANSFERASE (PTHR44835:SF1)	protein modifying enzyme(PC00260)
ARATH|TAIR=locus=2050414|UniProtKB=Q8GWE6	AT2G19560	Enhanced ethylene response protein 5;EER5;PTN000296495;orthologs	PCI DOMAIN-CONTAINING PROTEIN 2 (PTHR12732:SF0)
ARATH|TAIR=locus=2091906|UniProtKB=O24606	AT3G20770	Protein ETHYLENE INSENSITIVE 3;EIN3;PTN002432712;orthologs	PROTEIN ETHYLENE INSENSITIVE 3 (PTHR33305:SF11)
ARATH|TAIR=locus=2041499|UniProtKB=Q9SIM9	AT2G42620	F-box protein MAX2;MAX2;PTN002554858;orthologs	F-BOX PROTEIN MAX2 (PTHR13318:SF148)
ARATH|TAIR=locus=2132110|UniProtKB=Q94IB9	AT4G22330	Alkaline ceramidase;ACER;PTN000310951;orthologs	ALKALINE CERAMIDASE (PTHR46852:SF5)	hydrolase(PC00121)
ARATH|TAIR=locus=2825842|UniProtKB=Q8LC30	AT1G46768	Ethylene-responsive transcription factor RAP2-1;RAP2-1;PTN001588865;orthologs	ETHYLENE-RESPONSIVE TRANSCRIPTION FACTOR RAP2-1-RELATED (PTHR31729:SF2)	DNA-binding transcription factor(PC00218)
ARATH|TAIR=locus=2145367|UniProtKB=Q9LFT5	AT5G10310	EPIDERMAL PATTERNING FACTOR-like protein 1;EPFL1;PTN002104456;orthologs	EPIDERMAL PATTERNING FACTOR-LIKE PROTEIN 1 (PTHR33109:SF102)
ARATH|TAIR=locus=2043904|UniProtKB=Q39026	AT2G43790	Mitogen-activated protein kinase 6;MPK6;PTN000622870;orthologs	MITOGEN-ACTIVATED PROTEIN KINASE 6 (PTHR24055:SF589)	non-receptor serine/threonine protein kinase(PC00167)
ARATH|TAIR=locus=2018374|UniProtKB=P93830	AT1G04250	Auxin-responsive protein IAA17;IAA17;PTN000786923;orthologs	AUXIN-RESPONSIVE PROTEIN IAA17 (PTHR31734:SF126)
ARATH|TAIR=locus=2006747|UniProtKB=Q9LQT8	AT1G14920	DELLA protein GAI;GAI;PTN000781247;orthologs	DELLA PROTEIN GAI-RELATED (PTHR31636:SF271)
ARATH|TAIR=locus=2063746|UniProtKB=Q9ZQ85	AT2G03500	Myb family transcription factor EFM;EFM;PTN000772017;orthologs	MYB FAMILY TRANSCRIPTION FACTOR EFM (PTHR31003:SF19)	homeodomain transcription factor(PC00119)
ARATH|TAIR=locus=2147314|UniProtKB=Q9LSQ4	AT5G54510	Indole-3-acetic acid-amido synthetase GH3.6;GH3.6;PTN000786473;orthologs	GH3 DOMAIN-CONTAINING PROTEIN (PTHR31901:SF9)
ARATH|TAIR=locus=2015964|UniProtKB=Q9C5U1	AT1G27320	Histidine kinase 3;AHK3;PTN001564710;orthologs	HISTIDINE KINASE 3 (PTHR43719:SF73)	histidine kinase receptor of two-component system(PC00265)
ARATH|TAIR=locus=2061634|UniProtKB=Q8GZM7	AT2G20180	Transcription factor PIF1;PIF1;PTN000000896;orthologs	TRANSCRIPTION FACTOR PIF1 (PTHR45855:SF16)	DNA-binding transcription factor(PC00218)
ARATH|TAIR=locus=2121870|UniProtKB=Q9SB47	AT4G24500	Protein SICKLE;SIC;PTN002187977;orthologs	PROTEIN SICKLE (PTHR36054:SF2)
ARATH|TAIR=locus=2062764|UniProtKB=Q9ZUZ2	AT2G46700	CDPK-related kinase 3;CRK3;PTN002806004;orthologs	CDPK-RELATED KINASE 3 (PTHR24349:SF361)	non-receptor serine/threonine protein kinase(PC00167)
ARATH|TAIR=locus=2065781|UniProtKB=O22932	AT2G30360	CBL-interacting serine_threonine-protein kinase 11;CIPK11;PTN000680433;orthologs	CBL-INTERACTING SERINE_THREONINE-PROTEIN KINASE 11 (PTHR43895:SF151)
ARATH|TAIR=locus=2204898|UniProtKB=Q9FE22	AT1G02340	Transcription factor HFR1;HFR1;PTN000286079;orthologs	TRANSCRIPTION FACTOR HFR1 (PTHR45855:SF31)	DNA-binding transcription factor(PC00218)
ARATH|TAIR=locus=2077294|UniProtKB=Q8W4K5	AT3G63300	VAN3-binding protein;VAB;PTN000772881;orthologs	VAN3-BINDING PROTEIN (PTHR31351:SF31)
ARATH|TAIR=locus=2184251|UniProtKB=B9DGI8	AT5G28770	Basic leucine zipper 63;BZIP63;PTN000537234;orthologs	BASIC LEUCINE ZIPPER 63 (PTHR46408:SF10)	basic leucine zipper transcription factor(PC00056)
ARATH|TAIR=locus=2149810|UniProtKB=Q66GN2	AT5G01560	Lectin-domain containing receptor kinase VI.4;LECRK64;PTN000701895;orthologs	LECTIN-DOMAIN CONTAINING RECEPTOR KINASE VI.4 (PTHR27007:SF233)
ARATH|TAIR=locus=2074835|UniProtKB=Q9SND6	AT3G50310	Mitogen-activated protein kinase kinase kinase 20;MAPKKK20;PTN000686308;orthologs	MITOGEN-ACTIVATED PROTEIN KINASE KINASE KINASE 19-RELATED (PTHR48011:SF18)
ARATH|TAIR=locus=2170578|UniProtKB=O80396	AT5G40440	Mitogen-activated protein kinase kinase 3;MKK3;PTN000684704;orthologs	DUAL SPECIFICITY MITOGEN-ACTIVATED PROTEIN KINASE KINASE 5 (PTHR48013:SF9)	non-receptor serine/threonine protein kinase(PC00167)
ARATH|TAIR=locus=2168262|UniProtKB=P48348	AT5G65430	14-3-3-like protein G-BOX factor 14 kappa;GRF8;PTN002705812;orthologs	14-3-3-LIKE PROTEIN G-BOX FACTOR 14 KAPPA (PTHR18860:SF145)	scaffold/adaptor protein(PC00226)
ARATH|TAIR=locus=2032060|UniProtKB=Q01525	AT1G78300	14-3-3-like protein GF14 omega;GRF2;PTN002315206;orthologs	14-3-3-LIKE PROTEIN GF14 OMEGA (PTHR18860:SF152)	scaffold/adaptor protein(PC00226)
ARATH|TAIR=locus=2013975|UniProtKB=Q9S7Z8	AT1G70940	Auxin efflux carrier component 3;PIN3;PTN000788155;orthologs	AUXIN EFFLUX CARRIER COMPONENT 3 (PTHR31752:SF60)	secondary carrier transporter(PC00258)
ARATH|TAIR=locus=2018861|UniProtKB=Q940A7	AT1G17440	Transcription initiation factor TFIID subunit 12b;TAF12B;PTN000262771;orthologs	TRANSCRIPTION INITIATION FACTOR TFIID SUBUNIT 12B (PTHR12264:SF26)	general transcription factor(PC00259)
ARATH|TAIR=locus=2170862|UniProtKB=P33077	AT5G43700	Auxin-responsive protein IAA4;IAA4;PTN000786924;orthologs	AUXIN-RESPONSIVE PROTEIN IAA4 (PTHR31734:SF227)
ARATH|TAIR=locus=2090847|UniProtKB=Q9LSE2	AT3G26744	Transcription factor ICE1;SCRM;PTN001592004;orthologs	TRANSCRIPTION FACTOR ICE1 (PTHR31945:SF82)	DNA-binding transcription factor(PC00218)
ARATH|TAIR=locus=2201225|UniProtKB=Q940Y5	AT1G23080	Auxin efflux carrier component 7;PIN7;PTN000788152;orthologs	AUXIN EFFLUX CARRIER COMPONENT 7 (PTHR31752:SF67)	secondary carrier transporter(PC00258)
ARATH|TAIR=locus=2046268|UniProtKB=Q9ZNQ8	AT2G18470	Proline-rich receptor-like protein kinase PERK4;PERK4;PTN000702597;orthologs	PROLINE-RICH RECEPTOR-LIKE PROTEIN KINASE PERK4 (PTHR47982:SF6)	transmembrane signal receptor(PC00197)
ARATH|TAIR=locus=2134548|UniProtKB=O23100	AT4G00760	Putative two-component response regulator-like APRR8;APRR8;PTN001982255;orthologs	TWO-COMPONENT RESPONSE REGULATOR-LIKE APRR8-RELATED (PTHR43874:SF58)	winged helix/forkhead transcription factor(PC00246)
ARATH|TAIR=locus=2086208|UniProtKB=Q0WPQ2	AT3G23150	Ethylene receptor 2;ETR2;PTN001564678;orthologs	ETHYLENE RECEPTOR 2 (PTHR24423:SF633)	histidine kinase receptor of two-component system(PC00265)
ARATH|TAIR=locus=2041283|UniProtKB=P46668	AT2G22430	Homeobox-leucine zipper protein ATHB-6;ATHB-6;PTN001551053;orthologs	HOMEOBOX-LEUCINE ZIPPER PROTEIN ATHB-6 (PTHR24326:SF547)	homeodomain transcription factor(PC00119)
ARATH|TAIR=locus=2034295|UniProtKB=Q9SKW5	AT1G36060	Ethylene-responsive transcription factor ERF055;ERF055;PTN000782483;orthologs	ETHYLENE-RESPONSIVE TRANSCRIPTION FACTOR ERF055 (PTHR31657:SF33)	DNA-binding transcription factor(PC00218)
ARATH|TAIR=locus=2163966|UniProtKB=P57681	AT5G63910	Farnesylcysteine lyase;FCLY;PTN000409282;orthologs	PRENYLCYSTEINE LYASE DOMAIN-CONTAINING PROTEIN (PTHR15944:SF0)	lyase(PC00144)
ARATH|TAIR=locus=2038781|UniProtKB=Q8RWZ6	AT2G01420	Auxin efflux carrier component 4;PIN4;PTN000788153;orthologs	AUXIN EFFLUX CARRIER COMPONENT 4 (PTHR31752:SF54)	secondary carrier transporter(PC00258)
ARATH|TAIR=locus=2125527|UniProtKB=Q9ZR12	AT4G03190	GRR1-like protein 1;GRH1;PTN002539667;orthologs	GRR1-LIKE PROTEIN 1 (PTHR16134:SF50)	ubiquitin-protein ligase(PC00234)
ARATH|TAIR=locus=2177699|UniProtKB=Q9LV85	AT5G64930	Protein CPR-5;CPR5;PTN002175447;orthologs	PROTEIN CPR-5 (PTHR35322:SF2)
ARATH|TAIR=locus=2099624|UniProtKB=Q8GXW1	AT3G03450	DELLA protein RGL2;RGL2;PTN000781245;orthologs	DELLA PROTEIN RGL2 (PTHR31636:SF246)
ARATH|TAIR=locus=2145512|UniProtKB=Q708Y0	AT5G25350	EIN3-binding F-box protein 2;EBF2;PTN002546683;orthologs	EIN3-BINDING F-BOX PROTEIN 2 (PTHR13318:SF250)
ARATH|TAIR=locus=2101704|UniProtKB=O64989	AT3G50660	Steroid (22S)-hydroxylase;CYP90B1;PTN000669405;orthologs	STEROID (22S)-HYDROXYLASE (PTHR24286:SF194)	oxygenase(PC00177)
ARATH|TAIR=locus=2163533|UniProtKB=Q9FHI1	AT5G45550	MOB kinase activator-like 1A;MOB1A;PTN000503195;orthologs	MOB KINASE ACTIVATOR-LIKE 1A-RELATED (PTHR22599:SF71)	kinase activator(PC00138)
ARATH|TAIR=locus=2059279|UniProtKB=Q2V452	AT2G26980	CBL-interacting serine_threonine-protein kinase 3;CIPK3;PTN002889135;orthologs	CBL-INTERACTING SERINE_THREONINE-PROTEIN KINASE 3 (PTHR43895:SF104)
ARATH|TAIR=locus=2199357|UniProtKB=Q9C9G7	AT1G68320	Transcription factor MYB62;MYB62;PTN000068124;orthologs	TRANSCRIPTION FACTOR MYB62 (PTHR45675:SF30)	homeodomain transcription factor(PC00119)
ARATH|TAIR=locus=2201776|UniProtKB=Q9SJF0	AT1G08420	Serine_threonine-protein phosphatase BSL2;BSL2;PTN000186158;orthologs	SERINE_THREONINE-PROTEIN PHOSPHATASE BSL2-RELATED (PTHR46422:SF7)	protein phosphatase(PC00195)
ARATH|TAIR=locus=2016089|UniProtKB=Q84TH5	AT1G71960	ABC transporter G family member 25;ABCG25;PTN000443631;orthologs	ABC TRANSPORTER G FAMILY MEMBER 25 (PTHR48041:SF56)	ATP-binding cassette (ABC) transporter(PC00003)
ARATH|TAIR=locus=2044702|UniProtKB=O64768	AT2G35050	Kinase superfamily with octicosapeptide_Phox_Bem1p domain-containing protein;At2g35050;PTN000585474;orthologs	KINASE SUPERFAMILY WITH OCTICOSAPEPTIDE_PHOX_BEM1P DOMAIN-CONTAINING PROTEIN (PTHR23257:SF868)	non-receptor serine/threonine protein kinase(PC00167)
ARATH|TAIR=locus=2080497|UniProtKB=Q6NMD6	AT3G59900	Protein AUXIN-REGULATED GENE INVOLVED IN ORGAN SIZE;ARGOS;PTN002187274;orthologs	PROTEIN AUXIN-REGULATED GENE INVOLVED IN ORGAN SIZE (PTHR36023:SF16)
ARATH|TAIR=locus=2031715|UniProtKB=F4ICK8	AT1G32130	Protein IWS1 homolog 1;IWS1;PTN001268806;orthologs	PROTEIN IWS1 HOMOLOG 1 (PTHR47350:SF4)
ARATH|TAIR=locus=2038766|UniProtKB=Q9ZU51	AT2G01150	E3 ubiquitin-protein ligase RHA2B;RHA2B;PTN001021109;orthologs	E3 UBIQUITIN-PROTEIN LIGASE RHA2B (PTHR45969:SF31)
ARATH|TAIR=locus=2199352|UniProtKB=Q9C9F5	AT1G68200	Zinc finger CCCH domain-containing protein 15;C3H15;PTN000284476;orthologs	ZINC FINGER CCCH DOMAIN-CONTAINING PROTEIN 15 (PTHR12547:SF162)	RNA metabolism protein(PC00031)
ARATH|TAIR=locus=2137599|UniProtKB=P46604	AT4G37790	Homeobox-leucine zipper protein HAT22;HAT22;PTN000675650;orthologs	HOMEOBOX-LEUCINE ZIPPER PROTEIN HAT22 (PTHR45714:SF74)
ARATH|TAIR=locus=2034486|UniProtKB=Q17TI5	AT1G31880	Protein BREVIS RADIX;BRX;PTN002338569;orthologs	BREVIS RADIX-LIKE PROTEIN-RELATED (PTHR46058:SF38)
ARATH|TAIR=locus=2095254|UniProtKB=Q9SS80	AT3G09070	Protein OCTOPUS;OPS;PTN000782509;orthologs	PROTEIN OCTOPUS (PTHR31659:SF38)
ARATH|TAIR=locus=2034975|UniProtKB=Q9M9U3	AT1G18720	At1g18720_F6A14_17;At1g18720;PTN001997749;orthologs	2-HYDROXY-PALMITIC ACID DIOXYGENASE MPO1 (PTHR28026:SF9)
ARATH|TAIR=locus=2027227|UniProtKB=Q9SSF8	AT1G74740	Calcium-dependent protein kinase 30;CPK30;PTN000681791;orthologs	CALCIUM-DEPENDENT PROTEIN KINASE 30 (PTHR24349:SF167)	non-receptor serine/threonine protein kinase(PC00167)
ARATH|TAIR=locus=2200477|UniProtKB=Q94AN4	AT1G16060	AP2-like ethylene-responsive transcription factor At1g16060;At1g16060;PTN000795344;orthologs	AP2-TYPE TRANSCRIPTION FACTOR (PTHR32467:SF122)	DNA-binding transcription factor(PC00218)
ARATH|TAIR=locus=2018259|UniProtKB=P93825	AT1G04310	Ethylene response sensor 2;ERS2;PTN001233104;orthologs	ETHYLENE RESPONSE SENSOR 2 (PTHR24423:SF638)	histidine kinase receptor of two-component system(PC00265)
ARATH|TAIR=locus=2165472|UniProtKB=Q9FMZ0	AT5G42750	BRI1 kinase inhibitor 1;BKI1;PTN002117910;orthologs	BRI1 KINASE INHIBITOR 1 (PTHR33312:SF19)	kinase modulator(PC00140)
ARATH|TAIR=locus=2180557|UniProtKB=Q9XFM0	AT5G25890	Auxin-responsive protein IAA28;IAA28;PTN001272229;orthologs	AUXIN-RESPONSIVE PROTEIN IAA28 (PTHR31734:SF134)
ARATH|TAIR=locus=2084948|UniProtKB=Q9SR02	AT3G04740	Mediator of RNA polymerase II transcription subunit 14;MED14;PTN000301681;orthologs	MEDIATOR OF RNA POLYMERASE II TRANSCRIPTION SUBUNIT 14 (PTHR12809:SF2)	general transcription factor(PC00259)
ARATH|TAIR=locus=2159208|UniProtKB=Q00958	AT5G61850	Protein LEAFY;LFY;PTN002188553;orthologs	PROTEIN LEAFY (PTHR36079:SF1)
ARATH|TAIR=locus=2054341|UniProtKB=Q8GWK2	AT2G41710	AP2-like ethylene-responsive transcription factor At2g41710;At2g41710;PTN002845731;orthologs	AP2-LIKE ETHYLENE-RESPONSIVE TRANSCRIPTION FACTOR SMOS1 (PTHR32467:SF32)	DNA-binding transcription factor(PC00218)
ARATH|TAIR=locus=2065046|UniProtKB=Q9XEE8	AT2G40180	Probable protein phosphatase 2C 30;PP2C5;PTN000353721;orthologs	PROTEIN PHOSPHATASE 2C 30-RELATED (PTHR13832:SF758)	protein phosphatase(PC00195)
ARATH|TAIR=locus=2084081|UniProtKB=Q9LFH0	AT3G53480	ABC transporter G family member 37;ABCG37;PTN000443597;orthologs	ABC TRANSPORTER G FAMILY MEMBER 37 (PTHR19241:SF621)	ATP-binding cassette (ABC) transporter(PC00003)
ARATH|TAIR=locus=2053908|UniProtKB=Q9SHL8	AT2G17500	Protein PIN-LIKES 5;PILS5;PTN000781948;orthologs	PROTEIN PIN-LIKES 5 (PTHR31651:SF15)
ARATH|TAIR=locus=2183144|UniProtKB=Q84WJ9	AT5G19680	Protein phosphatase 1 regulatory inhibitor subunit PPP1R7 homolog;At5g19680;PTN002392238;orthologs	PROTEIN PHOSPHATASE 1 REGULATORY SUBUNIT 7-RELATED (PTHR15454:SF56)	scaffold/adaptor protein(PC00226)
ARATH|TAIR=locus=2012035|UniProtKB=Q84TE6	AT1G56010	NAC domain-containing protein 21_22;NAC021;PTN000777323;orthologs	NAC DOMAIN-CONTAINING PROTEIN 21_22 (PTHR31744:SF96)
ARATH|TAIR=locus=2008585|UniProtKB=Q9FXD6	AT1G67710	Two-component response regulator ARR11;ARR11;PTN001238422;orthologs	TWO-COMPONENT RESPONSE REGULATOR ARR11 (PTHR43874:SF137)	winged helix/forkhead transcription factor(PC00246)
ARATH|TAIR=locus=2010366|UniProtKB=Q9LPW7	AT1G12820	Protein AUXIN SIGNALING F-BOX 3;AFB3;PTN002539695;orthologs	PROTEIN AUXIN SIGNALING F-BOX 3 (PTHR16134:SF45)	ubiquitin-protein ligase(PC00234)
ARATH|TAIR=locus=2027377|UniProtKB=Q84VW5	AT1G11760	Mediator of RNA polymerase II transcription subunit 32;MED32;PTN002186495;orthologs	MEDIATOR OF RNA POLYMERASE II TRANSCRIPTION SUBUNIT 32 (PTHR35989:SF1)	general transcription factor(PC00259)
ARATH|TAIR=locus=2051154|UniProtKB=Q38831	AT2G33310	Auxin-responsive protein IAA13;IAA13;PTN001588922;orthologs	AUXIN-RESPONSIVE PROTEIN IAA13 (PTHR31734:SF261)
ARATH|TAIR=locus=2173009|UniProtKB=Q6PQQ3	AT5G57390	AP2-like ethylene-responsive transcription factor AIL5;AIL5;PTN000795364;orthologs	AP2-LIKE ETHYLENE-RESPONSIVE TRANSCRIPTION FACTOR AIL5 (PTHR32467:SF99)	DNA-binding transcription factor(PC00218)
ARATH|TAIR=locus=2155021|UniProtKB=Q9XGX0	AT5G66350	Protein SHORT INTERNODES;SHI;PTN000787958;orthologs	PROTEIN SHORT INTERNODES (PTHR31604:SF4)
ARATH|TAIR=locus=2009061|UniProtKB=Q84MA2	AT1G34120	Type I inositol polyphosphate 5-phosphatase 1;IP5P1;PTN000128286;orthologs	TYPE I INOSITOL POLYPHOSPHATE 5-PHOSPHATASE 1 (PTHR45666:SF30)	phosphatase(PC00181)
ARATH|TAIR=locus=2129031|UniProtKB=Q5HZ31	AT4G16670	At4g16670;DL4360W;PTN000772872;orthologs	PH DOMAIN-CONTAINING PROTEIN (PTHR31351:SF22)
ARATH|TAIR=locus=2156354|UniProtKB=Q9S7J8	AT5G44790	Copper-transporting ATPase RAN1;RAN1;PTN001533982;orthologs	P-TYPE CU(+) TRANSPORTER (PTHR43520:SF8)	primary active transporter(PC00068)
ARATH|TAIR=locus=504955770|UniProtKB=Q9LJR2	AT3G15356	Lectin-like protein LEC;LEC;PTN000791419;orthologs	LECTIN-LIKE PROTEIN LEC (PTHR32401:SF34)
ARATH|TAIR=locus=2129900|UniProtKB=Q38832	AT4G14550	Auxin-responsive protein IAA14;IAA14;PTN001588958;orthologs	AUXIN-RESPONSIVE PROTEIN IAA14 (PTHR31734:SF260)
ARATH|Gene_OrderedLocusName=At4g19000|UniProtKB=O49413	AT4G19000	Protein IWS1 homolog 2;IWS2;PTN002933698;orthologs	PROTEIN IWS1 HOMOLOG 2 (PTHR47350:SF5)
ARATH|TAIR=locus=2025991|UniProtKB=Q8L7G0	AT1G59750	Auxin response factor 1;ARF1;PTN000774852;orthologs	AUXIN RESPONSE FACTOR 1 (PTHR31384:SF96)
ARATH|TAIR=locus=2037683|UniProtKB=Q9ZT50	AT1G15100	E3 ubiquitin-protein ligase RHA2A;RHA2A;PTN000342059;orthologs	E3 UBIQUITIN-PROTEIN LIGASE RHA2A (PTHR45969:SF5)
ARATH|TAIR=locus=2038488|UniProtKB=F4I214	AT1G63260	Tetraspanin-10;TET10;PTN000445749;orthologs	TETRASPANIN-10 (PTHR32191:SF22)	scaffold/adaptor protein(PC00226)
ARATH|TAIR=locus=2142514|UniProtKB=Q8H1D6	AT5G10520	Receptor-like cytosolic serine_threonine-protein kinase RBK1;RBK1;PTN000702688;orthologs	RECEPTOR-LIKE CYTOSOLIC SERINE_THREONINE-PROTEIN KINASE RBK1 (PTHR47987:SF34)
ARATH|TAIR=locus=1005716392|UniProtKB=Q8RWS0	AT4G38495	Protein EIN6 ENHANCER;EEN;PTN001260731;orthologs	INO80 COMPLEX SUBUNIT C (PTHR31200:SF1)
ARATH|TAIR=locus=2196623|UniProtKB=Q39103	AT1G15550	Gibberellin 3-beta-dioxygenase 1;GA3OX1;PTN001612606;orthologs	GIBBERELLIN 3-BETA-DIOXYGENASE 1 (PTHR47990:SF73)	oxygenase(PC00177)
ARATH|TAIR=locus=2040302|UniProtKB=Q8RWS1	AT2G41230	Protein ORGAN SIZE RELATED 1;OSR1;PTN002861849;orthologs	PROTEIN ORGAN SIZE RELATED 1 (PTHR36023:SF9)
ARATH|TAIR=locus=2160821|UniProtKB=Q8RX26	AT5G63970	E3 ubiquitin-protein ligase RGLG3;RGLG3;PTN000091973;orthologs	COPINE FAMILY PROTEIN 2 (PTHR45751:SF11)	calcium-binding protein(PC00060)
ARATH|TAIR=locus=2026301|UniProtKB=Q9C995	AT1G71130	Ethylene-responsive transcription factor ERF070;ERF070;PTN001261711;orthologs	ETHYLENE-RESPONSIVE TRANSCRIPTION FACTOR ERF070 (PTHR31194:SF202)	DNA-binding transcription factor(PC00218)
ARATH|TAIR=locus=2185123|UniProtKB=Q9LZN2	AT5G01990	Protein PIN-LIKES 6;PILS6;PTN000777245;orthologs	PROTEIN PIN-LIKES 6 (PTHR31419:SF1)
ARATH|TAIR=locus=2005529|UniProtKB=P18064	AT2G26300	Guanine nucleotide-binding protein alpha-1 subunit;GPA1;PTN000027018;orthologs	GUANINE NUCLEOTIDE-BINDING PROTEIN ALPHA-5 SUBUNIT (PTHR10218:SF302)	heterotrimeric G-protein(PC00117)
ARATH|TAIR=locus=2141226|UniProtKB=O81902	AT4G21350	U-box domain-containing protein 8;PUB8;PTN000701919;orthologs	U-BOX DOMAIN-CONTAINING PROTEIN 8 (PTHR23315:SF112)	ubiquitin-protein ligase(PC00234)
ARATH|TAIR=locus=2157477|UniProtKB=Q9LF53	AT5G17490	DELLA protein RGL3;RGL3;PTN000781246;orthologs	DELLA PROTEIN RGL3 (PTHR31636:SF168)
ARATH|TAIR=locus=2126788|UniProtKB=Q8W4Q4	AT4G24800	MA3 DOMAIN-CONTAINING TRANSLATION REGULATORY FACTOR 3;MRF3;PTN000290236;orthologs	PROGRAMMED CELL DEATH PROTEIN 4 (PTHR12626:SF0)	translation factor(PC00223)
ARATH|TAIR=locus=2143049|UniProtKB=Q9LYH0	AT5G12050	Protein BIG GRAIN 1-like D;At5g12050;PTN002128846;orthologs	PROTEIN BIG GRAIN 1-LIKE D (PTHR33541:SF15)
ARATH|TAIR=locus=2092180|UniProtKB=Q8H1F2	AT3G26090	Regulator of G-protein signaling 1;RGS1;PTN007467210;orthologs	DOUBLE HIT, ISOFORM B (PTHR10845:SF192)	GTPase-activating protein(PC00257)
ARATH|TAIR=locus=2199367|UniProtKB=Q9C9H1	AT1G68360	Zinc finger protein GIS3;GIS3;PTN002402828;orthologs	ZINC FINGER PROTEIN GIS3 (PTHR46353:SF9)
ARATH|TAIR=locus=2089159|UniProtKB=Q9LK95	AT3G27810	Transcription factor MYB21;MYB21;PTN000837285;orthologs	TRANSCRIPTION FACTOR MYB21 (PTHR45675:SF112)	homeodomain transcription factor(PC00119)
ARATH|TAIR=locus=2151191|UniProtKB=Q0WRY5	AT5G02800	Probable serine_threonine-protein kinase PBL7;PBL7;PTN000702729;orthologs	SERINE_THREONINE-PROTEIN KINASE PBL7-RELATED (PTHR47985:SF2)
ARATH|TAIR=locus=2088324|UniProtKB=Q8LAL2	AT3G16500	Auxin-responsive protein IAA26;IAA26;PTN001588937;orthologs	AUXIN-RESPONSIVE PROTEIN IAA26 (PTHR31734:SF2)
ARATH|TAIR=locus=2135282|UniProtKB=O65665	AT4G39780	Ethylene-responsive transcription factor ERF060;ERF060;PTN000782486;orthologs	ETHYLENE-RESPONSIVE TRANSCRIPTION FACTOR ERF060 (PTHR31657:SF78)	DNA-binding transcription factor(PC00218)
ARATH|Gene_OrderedLocusName=At3g51770|UniProtKB=O65020	AT3G51770	Ethylene-overproduction protein 1;ETO1;PTN000555945;orthologs	ETHYLENE-OVERPRODUCTION PROTEIN 1 (PTHR44203:SF8)	ubiquitin-protein ligase(PC00234)
ARATH|TAIR=locus=2116632|UniProtKB=P48002	AT4G32040	Homeobox protein knotted-1-like 5;KNAT5;PTN001373338;orthologs	HOMEOBOX PROTEIN KNOTTED-1-LIKE 5 (PTHR11850:SF400)	homeodomain transcription factor(PC00119)
ARATH|TAIR=locus=2202255|UniProtKB=Q39012	AT1G06390	Shaggy-related protein kinase iota;ASK9;PTN000622191;orthologs	SHAGGY-RELATED PROTEIN KINASE IOTA-RELATED (PTHR24057:SF5)	non-receptor serine/threonine protein kinase(PC00167)
ARATH|TAIR=locus=2036034|UniProtKB=Q8L4B2	AT1G08970	Nuclear transcription factor Y subunit C-9;NFYC9;PTN000028875;orthologs	NUCLEAR TRANSCRIPTION FACTOR Y SUBUNIT C-3-RELATED (PTHR10252:SF106)	DNA-binding transcription factor(PC00218)
ARATH|TAIR=locus=2088505|UniProtKB=Q9LVH4	AT3G17980	Protein C2-DOMAIN ABA-RELATED 4;CAR4;PTN001903237;orthologs	PROTEIN C2-DOMAIN ABA-RELATED 4 (PTHR45933:SF5)
ARATH|TAIR=locus=2126881|UniProtKB=O81323	AT4G00220	LOB domain-containing protein 30;LBD30;PTN000773634;orthologs	LOB DOMAIN-CONTAINING PROTEIN 30 (PTHR31529:SF4)
ARATH|TAIR=locus=2074658|UniProtKB=Q8VZI9	AT3G11100	Trihelix transcription factor ENAP1;ENAP1;PTN000769907;orthologs	TRIHELIX TRANSCRIPTION FACTOR ENAP1-RELATED (PTHR31307:SF40)	DNA-binding transcription factor(PC00218)

## Sheet: Upregulated GOs for R
GO_biological_process	Gene_number	Fold_enrichment	FDR
glucosinolate biosynthetic process	24	3.64	4.32e-08
glucosinolate metabolic process	41	2.35	1.75e-06
response to hormone	259	1.23	0.00543
tryptophan metabolic process	14	2.85	0.00208

## Sheet: Up- Response to hormone
Gene ID	Mapped ID	Gene Name	Panther Family/Subfamily	Panther Protein Class
ARATH|TAIR=locus=2129136|UniProtKB=Q05466	AT4G16780	Homeobox-leucine zipper protein HAT4;HAT4;PTN000675704;orthologs	HOMEOBOX-LEUCINE ZIPPER PROTEIN HAT4 (PTHR45714:SF88)
ARATH|TAIR=locus=2827800|UniProtKB=O48832	AT2G17840	Protein EARLY-RESPONSIVE TO DEHYDRATION 7, chloroplastic;ERD7;PTN000472128;orthologs	PROTEIN EARLY-RESPONSIVE TO DEHYDRATION 7, CHLOROPLASTIC (PTHR21068:SF45)
ARATH|TAIR=locus=2094761|UniProtKB=Q8RXG3	AT3G21220	Mitogen-activated protein kinase kinase 5;MKK5;PTN000684960;orthologs	MITOGEN-ACTIVATED PROTEIN KINASE KINASE 5 (PTHR24361:SF762)	non-receptor serine/threonine protein kinase(PC00167)
ARATH|TAIR=locus=2116224|UniProtKB=Q9SZ06	AT4G34410	Ethylene-responsive transcription factor ERF109;ERF109;PTN001270994;orthologs	ETHYLENE-RESPONSIVE TRANSCRIPTION FACTOR ERF109 (PTHR31677:SF196)	DNA-binding transcription factor(PC00218)
ARATH|TAIR=locus=2121681|UniProtKB=Q8RX80	AT4G23260	Cysteine-rich receptor-like protein kinase 18;CRK18;PTN000702502;orthologs	CYSTEINE-RICH RECEPTOR-LIKE PROTEIN KINASE 18 (PTHR27002:SF989)	transmembrane signal receptor(PC00197)
ARATH|TAIR=locus=2081830|UniProtKB=Q9SD07	AT3G51420	Protein STRICTOSIDINE SYNTHASE-LIKE 4;SSL4;PTN000046430;orthologs	ADIPOCYTE PLASMA MEMBRANE-ASSOCIATED PROTEIN HEMOMUCIN-RELATED (PTHR10426:SF88)
ARATH|TAIR=locus=2194719|UniProtKB=Q9C9S2	AT1G78100	F-box protein AUF1;AUF1;PTN000774035;orthologs	F-BOX PROTEIN AUF1 (PTHR31215:SF42)
ARATH|TAIR=locus=2146057|UniProtKB=P31169	AT5G15970	Stress-induced protein KIN2;KIN2;PTN002150098;orthologs	STRESS-INDUCED PROTEIN KIN1-RELATED (PTHR34191:SF32)
ARATH|TAIR=locus=2180444|UniProtKB=P94072	AT5G20630	Germin-like protein subfamily 3 member 3;GER3;PTN001261644;orthologs	GERMIN-LIKE PROTEIN SUBFAMILY 3 MEMBER 3 (PTHR31238:SF234)
ARATH|TAIR=locus=2180597|UniProtKB=P37702	AT5G26000	Myrosinase 1;TGG1;PTN000039673;orthologs	MYROSINASE 1-RELATED (PTHR10353:SF218)	glycosidase(PC00110)
ARATH|TAIR=locus=2044747|UniProtKB=O64745	AT2G34810	Berberine bridge enzyme-like 16;At2g34810;PTN000794393;orthologs	BERBERINE BRIDGE ENZYME-LIKE 16 (PTHR32448:SF75)
ARATH|TAIR=locus=2137702|UniProtKB=Q0WQG8	AT4G27630	GPCR-type G protein 2;GTG2;PTN002698423;orthologs	GPCR-TYPE G PROTEIN 2 (PTHR15948:SF7)	G-protein coupled receptor(PC00021)
ARATH|TAIR=locus=2063907|UniProtKB=P54887	AT2G39800	Delta-1-pyrroline-5-carboxylate synthase A;P5CSA;PTN000115524;orthologs	DELTA-1-PYRROLINE-5-CARBOXYLATE SYNTHASE A (PTHR11063:SF20)	dehydrogenase(PC00092)
ARATH|TAIR=locus=2013109|UniProtKB=Q9FXH7	AT1G19790	Protein SHI RELATED SEQUENCE 7;SRS7;PTN000787955;orthologs	PROTEIN SHI RELATED SEQUENCE 7 (PTHR31604:SF2)
ARATH|TAIR=locus=2119822|UniProtKB=Q84JF5	AT4G20130	Protein PLASTID TRANSCRIPTIONALLY ACTIVE 14;PTAC14;PTN000328035;orthologs	PROTEIN PLASTID TRANSCRIPTIONALLY ACTIVE 14 (PTHR13271:SF54)	methyltransferase(PC00155)
ARATH|TAIR=locus=2094578|UniProtKB=P49678	AT3G23030	Auxin-responsive protein IAA2;IAA2;PTN001588946;orthologs	AUXIN-RESPONSIVE PROTEIN IAA2 (PTHR31734:SF222)
ARATH|TAIR=locus=2103508|UniProtKB=Q93YN8	AT3G57540	Remorin 4.1;REM4.1;PTN000778579;orthologs	REMORIN 4.1 (PTHR31471:SF47)
ARATH|TAIR=locus=2009462|UniProtKB=Q8L443	AT1G22470	At1g22470_F12K8_18;At1g22470;PTN002146090;orthologs	GENOME ASSEMBLY, CHROMOSOME: A09 (PTHR34046:SF11)
ARATH|TAIR=locus=2019185|UniProtKB=Q9CA52	AT1G74650	At1g74650;ATMYB31;PTN000068029;orthologs	TRANSCRIPTION FACTOR MYB30-LIKE (PTHR10641:SF1410)	homeodomain transcription factor(PC00119)
ARATH|TAIR=locus=2156040|UniProtKB=P25070	AT5G37770	Calcium-binding protein CML24;CML24;PTN000095718;orthologs	CALCIUM-BINDING PROTEIN CML24 (PTHR10891:SF780)	calmodulin-related(PC00061)
ARATH|TAIR=locus=2019464|UniProtKB=Q8LFX7	AT1G64670	Probable lysophospholipase BODYGUARD 1;BDG1;PTN000107118;orthologs	LYSOPHOSPHOLIPASE BODYGUARD 1-RELATED (PTHR43689:SF25)	serine protease(PC00203)
ARATH|TAIR=locus=2013124|UniProtKB=Q9FXH5	AT1G19770	Purine permease 14;PUP14;PTN000774739;orthologs	PURINE PERMEASE 14-RELATED (PTHR31376:SF62)
ARATH|TAIR=locus=2028606|UniProtKB=F4IAX1	AT1G31710	Amine oxidase [copper-containing] alpha 3, peroxisomal;CuAOalpha3;PTN000067446;orthologs	AMINE OXIDASE [COPPER-CONTAINING] ALPHA 3, PEROXISOMAL (PTHR10638:SF84)	oxidase(PC00175)
ARATH|TAIR=locus=2062286|UniProtKB=F4IHY7	AT2G34640	Protein PLASTID TRANSCRIPTIONALLY ACTIVE 12, chloroplastic;PTAC12;PTN002182437;orthologs	PROTEIN PLASTID TRANSCRIPTIONALLY ACTIVE 12, CHLOROPLASTIC (PTHR35720:SF1)
ARATH|TAIR=locus=2008159|UniProtKB=Q9C4Z6	AT1G48630	Small ribosomal subunit protein RACK1y;RACK1B;PTN000458721;orthologs	SMALL RIBOSOMAL SUBUNIT PROTEIN RACK1 (PTHR19868:SF0)
ARATH|TAIR=locus=2171514|UniProtKB=O80338	AT5G47220	Ethylene-responsive transcription factor 2;ERF2;PTN001260472;orthologs	ETHYLENE-RESPONSIVE TRANSCRIPTION FACTOR 2 (PTHR31190:SF378)
ARATH|TAIR=locus=2091226|UniProtKB=Q84N64	AT3G19720	Dynamin-like protein ARC5;ARC5;PTN000170393;orthologs	DYNAMIN-LIKE PROTEIN ARC5 (PTHR11566:SF78)	membrane traffic protein(PC00150)
ARATH|TAIR=locus=2082896|UniProtKB=Q9ASW3	AT3G49260	Protein IQ-DOMAIN 21;IQD21;PTN001284166;orthologs	PROTEIN IQ-DOMAIN 21 (PTHR32295:SF33)
ARATH|TAIR=locus=2064222|UniProtKB=Q9ZVJ6	AT2G38750	Annexin D4;ANN4;PTN000052914;orthologs	ANNEXIN D4 (PTHR10502:SF196)	calcium-binding protein(PC00060)
ARATH|TAIR=locus=2129116|UniProtKB=O80337	AT4G17500	Ethylene-responsive transcription factor 1A;ERF1A;PTN001580845;orthologs	ETHYLENE-RESPONSIVE TRANSCRIPTION FACTOR 1A (PTHR31190:SF389)
ARATH|TAIR=locus=2117363|UniProtKB=F4JRR5	AT4G24900	TITAN-like protein;TTL;PTN001260650;orthologs	CENTROSOMAL AT-AC SPLICING FACTOR (PTHR31198:SF1)
ARATH|TAIR=locus=505006688|UniProtKB=Q93W88	AT5G50915	Transcription factor bHLH137;BHLH137;PTN000286138;orthologs	TRANSCRIPTION FACTOR BHLH137 (PTHR12565:SF431)
ARATH|TAIR=locus=2197659|UniProtKB=Q8GX77	AT1G61340	F-box protein At1g61340;At1g61340;PTN002146206;orthologs	F-BOX DOMAIN-CONTAINING PROTEIN (PTHR34049:SF7)
ARATH|TAIR=locus=2039124|UniProtKB=Q9ZPY6	AT2G46530	Auxin response factor 11;ARF11;PTN001584048;orthologs	AUXIN RESPONSE FACTOR 11 (PTHR31384:SF8)
ARATH|TAIR=locus=2018379|UniProtKB=Q38822	AT1G04240	Auxin-responsive protein IAA3;IAA3;PTN000786920;orthologs	AUXIN-RESPONSIVE PROTEIN IAA3 (PTHR31734:SF262)
ARATH|TAIR=locus=2137569|UniProtKB=Q8VYH2	AT4G37760	Squalene epoxidase 3;SQE3;PTN000089468;orthologs	SQUALENE EPOXIDASE 3 (PTHR10835:SF9)	oxygenase(PC00177)
ARATH|TAIR=locus=2064930|UniProtKB=Q9ZV05	AT2G39030	L-ornithine N5-acetyltransferase NATA1;NATA1;PTN000057563;orthologs	GH14572P-RELATED (PTHR10545:SF29)	acetyltransferase(PC00038)
ARATH|TAIR=locus=2031501|UniProtKB=Q9C9D0	AT1G74100	Cytosolic sulfotransferase 16;SOT16;PTN000208194;orthologs	CYTOSOLIC SULFOTRANSFERASE 16 (PTHR11783:SF246)	transferase(PC00220)
ARATH|TAIR=locus=2116134|UniProtKB=Q8W033	AT4G34240	Aldehyde dehydrogenase family 3 member I1, chloroplastic;ALDH3I1;PTN000193227;orthologs	ALDEHYDE DEHYDROGENASE FAMILY 3 MEMBER I1, CHLOROPLASTIC (PTHR43570:SF25)	dehydrogenase(PC00092)
ARATH|TAIR=locus=2077592|UniProtKB=Q8GUG7	AT3G06980	DEAD-box ATP-dependent RNA helicase 50;RH50;PTN002776746;orthologs	RNA HELICASE (PTHR47960:SF1)	RNA helicase(PC00032)
ARATH|TAIR=locus=2201282|UniProtKB=Q9CA27	AT1G68550	Ethylene-responsive transcription factor ERF118;ERF118;PTN001260554;orthologs	ETHYLENE-RESPONSIVE TRANSCRIPTION FACTOR ERF118 (PTHR31194:SF62)	DNA-binding transcription factor(PC00218)
ARATH|TAIR=locus=2161438|UniProtKB=Q9FNL7	AT5G46050	Protein NRT1_ PTR FAMILY 5.2;NPF5.2;PTN000183566;orthologs	PROTEIN NRT1_ PTR FAMILY 5.2-RELATED (PTHR11654:SF453)	transporter(PC00227)
ARATH|TAIR=locus=2014154|UniProtKB=P0C5E2	AT1G18390	LEAF RUST 10 DISEASE-RESISTANCE LOCUS RECEPTOR-LIKE PROTEIN KINASE-like 1.2;LRK10L-1.2;PTN001231811;orthologs	LEAF RUST 10 DISEASE-RESISTANCE LOCUS RECEPTOR-LIKE PROTEIN KINASE-LIKE 1.2 (PTHR46008:SF4)	transmembrane signal receptor(PC00197)
ARATH|TAIR=locus=2009782|UniProtKB=Q9C754	AT1G30260	At1g30260_F12P21_9;AGAMOUS-like 79;PTN002171065;orthologs	OS02G0162600 PROTEIN (PTHR35101:SF12)
ARATH|TAIR=locus=2007918|UniProtKB=Q9FZ59	AT1G17750	Leucine-rich repeat receptor-like protein kinase PEPR2;PEPR2;PTN001563424;orthologs	LEUCINE-RICH REPEAT RECEPTOR-LIKE PROTEIN KINASE PEPR2 (PTHR27000:SF698)	transmembrane signal receptor(PC00197)
ARATH|TAIR=locus=2174497|UniProtKB=Q38857	AT5G57560	Xyloglucan endotransglucosylase_hydrolase protein 22;XTH22;PTN001578617;orthologs	XYLOGLUCAN ENDOTRANSGLUCOSYLASE_HYDROLASE PROTEIN 22 (PTHR31062:SF188)	hydrolase(PC00121)
ARATH|TAIR=locus=2058233|UniProtKB=O22850	AT2G43350	Probable glutathione peroxidase 3, mitochondrial;GPX3;PTN001358755;orthologs	GLUTATHIONE PEROXIDASE 3, MITOCHONDRIAL-RELATED (PTHR11592:SF119)	peroxidase(PC00180)
ARATH|TAIR=locus=2170403|UniProtKB=Q9FL26	AT5G46350	WRKY transcription factor 8;WRKY8;PTN001261246;orthologs	WRKY TRANSCRIPTION FACTOR 8 (PTHR31221:SF152)	DNA-binding transcription factor(PC00218)
ARATH|TAIR=locus=2206095|UniProtKB=Q9C8E7	AT1G42540	Glutamate receptor 3.3;GLR3.3;PTN001451440;orthologs	GLUTAMATE RECEPTOR 3.3 (PTHR18966:SF597)	transmembrane signal receptor(PC00197)
ARATH|TAIR=locus=2039119|UniProtKB=Q9SKD9	AT2G46400	Probable WRKY transcription factor 46;WRKY46;PTN001593876;orthologs	WRKY TRANSCRIPTION FACTOR 19-RELATED (PTHR32096:SF146)	DNA-binding transcription factor(PC00218)
ARATH|TAIR=locus=2036645|UniProtKB=Q9C8E6	AT1G42550	Protein PLASTID MOVEMENT IMPAIRED 1;PMI1;PTN002123357;orthologs	PROTEIN PLASTID MOVEMENT IMPAIRED 1 (PTHR33414:SF2)
ARATH|TAIR=locus=2128459|UniProtKB=Q9SUR6	AT4G23600	Cystine lyase CORI3;CORI3;PTN000203039;orthologs	CYSTINE LYASE CORI3-RELATED (PTHR45744:SF10)	transaminase(PC00216)
ARATH|TAIR=locus=505006461|UniProtKB=F4JVI3	AT4G14605	Transcription termination factor MTERF5, chloroplastic;MTERF5;PTN000990953;orthologs	TRANSCRIPTION TERMINATION FACTOR MTERF5, CHLOROPLASTIC (PTHR13068:SF9)
ARATH|TAIR=locus=2047037|UniProtKB=Q9SKP3	AT2G21200	At2g21200;SAUR7;PTN001276794;orthologs	BNAC09G39410D PROTEIN (PTHR31929:SF189)
ARATH|TAIR=locus=2167479|UniProtKB=Q9FIW4	AT5G36890	Beta-glucosidase 42;BGLU42;PTN000039702;orthologs	BETA-GLUCOSIDASE 42 (PTHR10353:SF310)	glycosidase(PC00110)
ARATH|TAIR=locus=2116972|UniProtKB=A8MQY1	AT4G01540	NAC domain-containing protein 68;NAC68;PTN001592732;orthologs	F11O4.3-RELATED (PTHR31989:SF427)
ARATH|TAIR=locus=2174668|UniProtKB=Q9FMT1	AT5G14200	3-isopropylmalate dehydrogenase 1, chloroplastic;IMDH1;PTN000217003;orthologs	3-ISOPROPYLMALATE DEHYDROGENASE 1, CHLOROPLASTIC-RELATED (PTHR42979:SF5)	dehydrogenase(PC00092)
ARATH|TAIR=locus=2018848|UniProtKB=Q9LNR3	AT1G17420	Lipoxygenase 3, chloroplastic;LOX3;PTN000206330;orthologs	LIPOXYGENASE 3, CHLOROPLASTIC (PTHR11771:SF95)	oxygenase(PC00177)
ARATH|TAIR=locus=2152420|UniProtKB=Q9FJ50	AT5G45860	Abscisic acid receptor PYL11;PYL11;PTN001261053;orthologs	ABSCISIC ACID RECEPTOR PYL11-RELATED (PTHR31213:SF82)
ARATH|TAIR=locus=2057765|UniProtKB=O64851	AT2G26190	IQ domain-containing protein IQM4;IQM4;PTN000777067;orthologs	IQ DOMAIN-CONTAINING PROTEIN IQM4 (PTHR31250:SF55)
ARATH|TAIR=locus=2102975|UniProtKB=Q9M8W7	AT3G04110	Glutamate receptor 1.1;GLR1.1;PTN000438606;orthologs	GLUTAMATE RECEPTOR 1.1 (PTHR18966:SF428)	transmembrane signal receptor(PC00197)
ARATH|TAIR=locus=2176060|UniProtKB=Q9FGF6	AT5G64770	Protein GOLVEN 2;GLV2;PTN002136819;orthologs	PROTEIN GOLVEN 2 (PTHR33743:SF16)
ARATH|TAIR=locus=2168449|UniProtKB=Q9FIF5	AT5G59220	Probable protein phosphatase 2C 78;SAG113;PTN000352930;orthologs	PROTEIN PHOSPHATASE 2C 78-RELATED (PTHR47992:SF31)	protein phosphatase(PC00195)
ARATH|TAIR=locus=2162540|UniProtKB=Q9S7M0	AT5G54270	Chlorophyll a-b binding protein 3, chloroplastic;LHCB3;PTN000493705;orthologs	CHLOROPHYLL A-B BINDING PROTEIN 3, CHLOROPLASTIC (PTHR21649:SF7)
ARATH|TAIR=locus=2047441|UniProtKB=Q9SK47	AT2G24850	Probable aminotransferase TAT3;TAT3;PTN000203035;orthologs	AMINOTRANSFERASE TAT3-RELATED (PTHR45744:SF21)	transaminase(PC00216)
ARATH|TAIR=locus=2132308|UniProtKB=P46422	AT4G02520	Glutathione S-transferase F2;GSTF2;PTN000137020;orthologs	GLUTATHIONE S-TRANSFERASE F2 (PTHR43900:SF48)	transferase(PC00220)
ARATH|TAIR=locus=2199711|UniProtKB=O80542	AT1G22810	Ethylene-responsive transcription factor ERF019;ERF019;PTN001278263;orthologs	ETHYLENE-RESPONSIVE TRANSCRIPTION FACTOR ERF019 (PTHR31985:SF200)	DNA-binding transcription factor(PC00218)
ARATH|TAIR=locus=2172008|UniProtKB=Q9FK78	AT5G45630	Protein S40-2;S40-2;PTN002101611;orthologs	PROTEIN S40-2 (PTHR33083:SF89)
ARATH|TAIR=locus=2011339|UniProtKB=Q9LP24	AT1G35710	Probable leucine-rich repeat receptor-like protein kinase At1g35710;At1g35710;PTN000702569;orthologs	LRR RECEPTOR-LIKE KINASE FAMILY PROTEIN (PTHR48053:SF139)
ARATH|TAIR=locus=2197586|UniProtKB=Q9FW48	AT1G33600	Leucine-rich repeat (LRR) family protein;At1g33600;PTN001232466;orthologs	LEUCINE-RICH REPEAT (LRR) FAMILY PROTEIN (PTHR48053:SF63)
ARATH|Gene_OrderedLocusName=At5g58550|UniProtKB=Q9LV01	AT5G58550	ETO1-like protein 2;EOL2;PTN001498261;orthologs	ETO1-LIKE PROTEIN 2 (PTHR44203:SF3)	ubiquitin-protein ligase(PC00234)
ARATH|TAIR=locus=2025931|UniProtKB=Q9XIE2	AT1G59870	ABC transporter G family member 36;ABCG36;PTN001453284;orthologs	ABC TRANSPORTER G FAMILY MEMBER 36 (PTHR19241:SF545)	ATP-binding cassette (ABC) transporter(PC00003)
ARATH|TAIR=locus=2167336|UniProtKB=Q84W56	AT5G63420	Ribonuclease J;RNJ;PTN000128873;orthologs	RIBONUCLEASE J (PTHR43694:SF1)	endoribonuclease(PC00094)
ARATH|TAIR=locus=2129306|UniProtKB=O81445	AT4G17615	Calcineurin B-like protein 1;CBL1;PTN002746738;orthologs	CALCINEURIN B-LIKE PROTEIN 1 (PTHR23056:SF44)
ARATH|TAIR=locus=2147810|UniProtKB=Q9LFR3	AT5G14920	Gibberellin-regulated protein 14;GASA14;PTN000574591;orthologs	GIBBERELLIN-REGULATED PROTEIN 14 (PTHR23201:SF53)
ARATH|TAIR=locus=2043704|UniProtKB=O64644	AT2G45640	Histone deacetylase complex subunit SAP18;At2g45640;PTN000317684;orthologs	HISTONE DEACETYLASE COMPLEX SUBUNIT SAP18 (PTHR13082:SF0)	chromatin/chromatin-binding, or -regulatory protein(PC00077)
ARATH|TAIR=locus=2063922|UniProtKB=P10896	AT2G39730	Ribulose bisphosphate carboxylase_oxygenase activase, chloroplastic;RCA;PTN000792896;orthologs	RIBULOSE BISPHOSPHATE CARBOXYLASE_OXYGENASE ACTIVASE, CHLOROPLASTIC (PTHR32429:SF32)
ARATH|TAIR=locus=2149780|UniProtKB=Q9M021	AT5G01540	L-type lectin-domain containing receptor kinase VI.2;LECRK62;PTN000701877;orthologs	L-TYPE LECTIN-DOMAIN CONTAINING RECEPTOR KINASE VI.2 (PTHR27007:SF192)
ARATH|TAIR=locus=2161620|UniProtKB=Q9FLP9	AT5G55120	GDP-L-galactose phosphorylase 2;VTC5;PTN000467080;orthologs	GDP-L-GALACTOSE PHOSPHORYLASE 2 (PTHR20884:SF17)
ARATH|TAIR=locus=504955645|UniProtKB=Q42539	AT3G48330	Protein-L-isoaspartate O-methyltransferase 1;PIMT1;PTN000171862;orthologs	PROTEIN-L-ISOASPARTATE O-METHYLTRANSFERASE 1 (PTHR11579:SF28)	methyltransferase(PC00155)
ARATH|TAIR=locus=2138753|UniProtKB=Q9ZPE7	AT4G08950	Protein EXORDIUM;EXO;PTN000778366;orthologs	PROTEIN EXORDIUM-RELATED (PTHR31279:SF54)
ARATH|TAIR=locus=2085104|UniProtKB=Q9SF89	AT3G09870	F8A24.8 protein;F8A24.8;PTN001264485;orthologs	F8A24.8 PROTEIN (PTHR31374:SF19)
ARATH|TAIR=locus=2084168|UniProtKB=Q9SSA1	AT3G01530	Transcription factor MYB57;MYB57;PTN000068061;orthologs	TRANSCRIPTION FACTOR MYB57 (PTHR45675:SF67)	homeodomain transcription factor(PC00119)
ARATH|TAIR=locus=2062497|UniProtKB=O82291	AT2G35490	Probable plastid-lipid-associated protein 3, chloroplastic;PAP3;PTN000786982;orthologs	PLASTID-LIPID-ASSOCIATED PROTEIN 3, CHLOROPLASTIC-RELATED (PTHR31906:SF5)
ARATH|TAIR=locus=2146330|UniProtKB=Q8LGA5	AT5G27420	E3 ubiquitin-protein ligase ATL31;ATL31;PTN002305600;orthologs	E3 UBIQUITIN-PROTEIN LIGASE ATL31 (PTHR14155:SF578)	ubiquitin-protein ligase(PC00234)
ARATH|TAIR=locus=2122224|UniProtKB=Q70E96	AT4G36250	Aldehyde dehydrogenase family 3 member F1;ALDH3F1;PTN000193221;orthologs	ALDEHYDE DEHYDROGENASE FAMILY 3 MEMBER F1 (PTHR43570:SF17)	dehydrogenase(PC00092)
ARATH|TAIR=locus=2144153|UniProtKB=Q67XX3	AT5G06550	Arginine-specific demethylase JMJ22;JMJ22;PTN000280656;orthologs	JMJC DOMAIN-CONTAINING PROTEIN 8 (PTHR12480:SF21)	protein modifying enzyme(PC00260)
ARATH|TAIR=locus=2090537|UniProtKB=Q8RWC9	AT3G17510	CBL-interacting serine_threonine-protein kinase 1;CIPK1;PTN000679637;orthologs	CBL-INTERACTING SERINE_THREONINE-PROTEIN KINASE 1 (PTHR24343:SF368)	non-receptor serine/threonine protein kinase(PC00167)
ARATH|TAIR=locus=2074765|UniProtKB=Q9SNE1	AT3G50260	Ethylene-responsive transcription factor ERF011;ERF011;PTN000786836;orthologs	ETHYLENE-RESPONSIVE TRANSCRIPTION FACTOR ERF011 (PTHR31729:SF6)	DNA-binding transcription factor(PC00218)
ARATH|TAIR=locus=2088299|UniProtKB=O04309	AT3G16470	Jacalin-related lectin 35;JAL35;PTN000582639;orthologs	JACALIN-RELATED LECTIN 35 (PTHR47293:SF64)
ARATH|TAIR=locus=2079777|UniProtKB=Q9MA55	AT3G05420	Acyl-CoA-binding domain-containing protein 4;ACBP4;PTN000582481;orthologs	ACYL-COA-BINDING DOMAIN-CONTAINING PROTEIN 4 (PTHR46093:SF3)
ARATH|TAIR=locus=2086974|UniProtKB=Q9LJS2	AT3G25010	Receptor-like protein 41;RLP41;PTN002820285;orthologs	RECEPTOR LIKE PROTEIN 28-RELATED (PTHR27004:SF195)
ARATH|TAIR=locus=2165452|UniProtKB=Q96242	AT5G42650	Allene oxide synthase, chloroplastic;CYP74A;PTN001209393;orthologs	ALLENE OXIDE SYNTHASE, CHLOROPLASTIC (PTHR24286:SF255)	oxygenase(PC00177)
ARATH|TAIR=locus=2134603|UniProtKB=O23081	AT4G00970	Cysteine-rich receptor-like protein kinase 41;CRK41;PTN000702471;orthologs	CYSTEINE-RICH RECEPTOR-LIKE PROTEIN KINASE 27-RELATED (PTHR27002:SF1104)	transmembrane signal receptor(PC00197)
ARATH|TAIR=locus=2026972|UniProtKB=Q9XI19	AT1G21600	PLASTID TRANSCRIPTIONALLY ACTIVE protein 6, chloroplastic;PTAC6;PTN002186605;orthologs	PLASTID TRANSCRIPTIONALLY ACTIVE PROTEIN 6, CHLOROPLASTIC (PTHR35994:SF1)
ARATH|TAIR=locus=2041339|UniProtKB=O80719	AT2G47060	Probable receptor-like protein kinase At2g47060;At2g47060;PTN001231967;orthologs	PROTEIN KINASE DOMAIN-CONTAINING PROTEIN (PTHR47983:SF47)
ARATH|TAIR=locus=2202200|UniProtKB=Q84QC2	AT1G19210	Ethylene-responsive transcription factor ERF017;ERF017;PTN001272141;orthologs	ETHYLENE-RESPONSIVE TRANSCRIPTION FACTOR ERF017 (PTHR31985:SF273)	DNA-binding transcription factor(PC00218)
ARATH|TAIR=locus=505006361|UniProtKB=Q94C26	AT3G22231	Cysteine-rich and transmembrane domain-containing protein PCC1;PCC1;PTN002419165;orthologs	CYSTEINE-RICH AND TRANSMEMBRANE DOMAIN-CONTAINING PROTEIN PCC1 (PTHR31568:SF140)
ARATH|TAIR=locus=2041534|UniProtKB=Q9SIN5	AT2G42530	Protein COLD-REGULATED 15B, chloroplastic;COR15B;PTN008720246;orthologs	PROTEIN COLD-REGULATED 15A, CHLOROPLASTIC-RELATED (PTHR47877:SF15)
ARATH|TAIR=locus=2101719|UniProtKB=Q9S7F3	AT3G50750	BES1_BZR1 homolog protein 1;BEH1;PTN000772429;orthologs	BES1_BZR1 HOMOLOG PROTEIN 1 (PTHR31506:SF49)
ARATH|TAIR=locus=2018179|UniProtKB=Q9SE50	AT1G52400	Beta-D-glucopyranosyl abscisate beta-glucosidase;BGLU18;PTN001309295;orthologs	BETA-D-GLUCOPYRANOSYL ABSCISATE BETA-GLUCOSIDASE (PTHR10353:SF179)	glycosidase(PC00110)
ARATH|TAIR=locus=2040471|UniProtKB=Q8LPS5	AT2G13800	Somatic embryogenesis receptor kinase 5;SERK5;PTN000702383;orthologs	BRASSINOSTEROID INSENSITIVE 1-ASSOCIATED RECEPTOR KINASE 1-RELATED (PTHR47988:SF11)	transmembrane signal receptor(PC00197)
ARATH|TAIR=locus=2175098|UniProtKB=Q9ZTX9	AT5G60450	Auxin response factor 4;ARF4;PTN001584071;orthologs	AUXIN RESPONSE FACTOR 4 (PTHR31384:SF102)
ARATH|TAIR=locus=2007913|UniProtKB=Q84JG5	AT1G17560	Large ribosomal subunit protein uL14my;HLL;PTN000205302;orthologs	LARGE RIBOSOMAL SUBUNIT PROTEIN UL14MY (PTHR11761:SF21)	ribosomal protein(PC00202)
ARATH|TAIR=locus=2120192|UniProtKB=Q944G9	AT4G38970	Fructose-bisphosphate aldolase 2, chloroplastic;FBA2;PTN000179483;orthologs	FRUCTOSE-BISPHOSPHATE ALDOLASE 2, CHLOROPLASTIC (PTHR11627:SF64)	aldolase(PC00044)
ARATH|TAIR=locus=2077680|UniProtKB=Q84LH8	AT3G59060	Transcription factor PIF5;PIF5;PTN001395445;orthologs	TRANSCRIPTION FACTOR PIF5 (PTHR45855:SF52)	DNA-binding transcription factor(PC00218)
ARATH|TAIR=locus=2159098|UniProtKB=P13114	AT5G13930	Chalcone synthase;CHS;PTN001268564;orthologs	CHALCONE SYNTHASE (PTHR11877:SF14)	transferase(PC00220)
ARATH|TAIR=locus=2036084|UniProtKB=O04036	AT1G08930	Sugar transporter ERD6;ERD6;PTN000627877;orthologs	SUGAR TRANSPORTER ERD6 (PTHR48021:SF40)
ARATH|TAIR=locus=2025341|UniProtKB=Q9LMM5	AT1G01560	Mitogen-activated protein kinase 11;MPK11;PTN000622859;orthologs	MITOGEN-ACTIVATED PROTEIN KINASE 11-RELATED (PTHR24055:SF439)	non-receptor serine/threonine protein kinase(PC00167)
ARATH|TAIR=locus=2203226|UniProtKB=Q9CA25	AT1G77690	Auxin transporter-like protein 3;LAX3;PTN000535990;orthologs	AUXIN TRANSPORTER-LIKE PROTEIN 3 (PTHR48017:SF176)
ARATH|TAIR=locus=2031103|UniProtKB=Q9MA79	AT1G43670	Fructose-1,6-bisphosphatase, cytosolic;CYFBP;PTN000168151;orthologs	FRUCTOSE-1,6-BISPHOSPHATASE, CYTOSOLIC (PTHR11556:SF41)	carbohydrate phosphatase(PC00066)
ARATH|TAIR=locus=2024412|UniProtKB=O04515	AT1G09950	Protein RESPONSE TO ABA AND SALT 1;RAS1;PTN001490065;orthologs	PROTEIN RESPONSE TO ABA AND SALT 1-RELATED (PTHR46354:SF1)
ARATH|TAIR=locus=2206996|UniProtKB=Q9C7T1	AT1G72240	Uncharacterized protein T9N14.5;At1g72240;PTN002146089;orthologs	DUF740 FAMILY PROTEIN (PTHR34046:SF7)
ARATH|TAIR=locus=2062345|UniProtKB=O64687	AT2G34600	Protein TIFY 5B;TIFY 5B;PTN002101045;orthologs	PROTEIN TIFY 5B (PTHR33077:SF17)
ARATH|TAIR=locus=2128298|UniProtKB=Q9SAR0	AT4G11280	1-aminocyclopropane-1-carboxylate synthase 6;ACS6;PTN001368353;orthologs	1-AMINOCYCLOPROPANE-1-CARBOXYLATE SYNTHASE 6 (PTHR43795:SF6)	transaminase(PC00216)
ARATH|TAIR=locus=2082112|UniProtKB=Q9FYC4	AT3G44860	Farnesoic acid carboxyl-O-methyltransferase;FAMT;PTN000772574;orthologs	ATPP-LIKE PROTEIN-RELATED (PTHR31009:SF58)	methyltransferase(PC00155)
ARATH|TAIR=locus=2060500|UniProtKB=O82333	AT2G14960	Probable indole-3-acetic acid-amido synthetase GH3.1;GH3.1;PTN000786466;orthologs	INDOLE-3-ACETIC ACID-AMIDO SYNTHETASE GH3.1-RELATED (PTHR31901:SF96)
ARATH|TAIR=locus=2090764|UniProtKB=Q9SCU7	AT3G28910	Transcription factor MYB30;MYB30;PTN000068071;orthologs	TRANSCRIPTION FACTOR MYB30 (PTHR10641:SF1063)	homeodomain transcription factor(PC00119)
ARATH|TAIR=locus=2077172|UniProtKB=Q0WVR4	AT3G45880	Lysine-specific demethylase JMJ32;JMJ32;PTN000279342;orthologs	BIFUNCTIONAL PEPTIDASE AND (3S)-LYSYL HYDROXYLASE JMJD7 (PTHR12461:SF99)	protein modifying enzyme(PC00260)
ARATH|TAIR=locus=2011030|UniProtKB=Q06327	AT1G55020	Linoleate 9S-lipoxygenase 1;LOX1;PTN000206313;orthologs	LINOLEATE 9S-LIPOXYGENASE 1 (PTHR11771:SF126)	oxygenase(PC00177)
ARATH|TAIR=locus=505006610|UniProtKB=Q94CK0	AT5G12420	Wax ester synthase_diacylglycerol acyltransferase 7;WSD7;PTN000781940;orthologs	WAX ESTER SYNTHASE_DIACYLGLYCEROL ACYLTRANSFERASE 10-RELATED (PTHR31650:SF44)	acyltransferase(PC00042)
ARATH|TAIR=locus=2198160|UniProtKB=F4HU55	AT1G01740	Serine_threonine-protein kinase BSK4;BSK4;PTN000703140;orthologs	SERINE_THREONINE-PROTEIN KINASE BSK4 (PTHR45863:SF13)	non-receptor serine/threonine protein kinase(PC00167)
ARATH|TAIR=locus=2029431|UniProtKB=A0A1P8APX1	AT1G77800	PHD finger family protein;At1g77800;PTN002674294;orthologs	BROMODOMAIN-CONTAINING PROTEIN HOMOLOG (PTHR13793:SF107)	zinc finger transcription factor(PC00244)
ARATH|TAIR=locus=2154119|UniProtKB=Q24JK1	AT5G62470	Transcription factor MYB96;MYB96;PTN000068134;orthologs	TRANSCRIPTION FACTOR MYB96 (PTHR10641:SF1320)	homeodomain transcription factor(PC00119)
ARATH|TAIR=locus=2065124|UniProtKB=O22900	AT2G47260	WRKY transcription factor 23;WRKY23;PTN001261253;orthologs	WRKY TRANSCRIPTION FACTOR 23 (PTHR31221:SF323)	DNA-binding transcription factor(PC00218)
ARATH|TAIR=locus=2133254|UniProtKB=O81297	AT4G02360	T14P8.17;At4g02360;PTN001270966;orthologs	T14P8.17 (PTHR31676:SF184)
ARATH|TAIR=locus=2027171|UniProtKB=Q9S7L5	AT1G74930	Ethylene-responsive transcription factor ERF018;ERF018;PTN001278256;orthologs	ETHYLENE-RESPONSIVE TRANSCRIPTION FACTOR ERF018 (PTHR31985:SF283)	DNA-binding transcription factor(PC00218)
ARATH|TAIR=locus=2056048|UniProtKB=Q6PV67	AT2G39250	AP2-like ethylene-responsive transcription factor SNZ;SNZ;PTN000795329;orthologs	AP2-LIKE ETHYLENE-RESPONSIVE TRANSCRIPTION FACTOR SMZ-RELATED (PTHR32467:SF177)	DNA-binding transcription factor(PC00218)
ARATH|TAIR=locus=2053185|UniProtKB=Q9ZV24	AT2G28900	Outer envelope pore protein 16-1, chloroplastic;OEP161;PTN001034746;orthologs	OUTER ENVELOPE PORE PROTEIN 16-1, CHLOROPLASTIC (PTHR15371:SF2)	amino acid transporter(PC00046)
ARATH|TAIR=locus=2120845|UniProtKB=Q9SZI6	AT4G26150	Putative GATA transcription factor 22;GATA22;PTN000007980;orthologs	GATA ZINC FINGER DOMAIN-CONTAINING PROTEIN 12 (PTHR47255:SF4)	DNA-binding transcription factor(PC00218)
ARATH|TAIR=locus=2160339|UniProtKB=Q9FLR1	AT5G07690	Transcription factor MYB29;MYB29;PTN000068104;orthologs	TRANSCRIPTION FACTOR MYB29-RELATED (PTHR10641:SF1405)	homeodomain transcription factor(PC00119)
ARATH|TAIR=locus=2174999|UniProtKB=Q39193	AT5G66880	Serine_threonine-protein kinase SRK2I;SRK2I;PTN000679603;orthologs	SERINE_THREONINE-PROTEIN KINASE SRK2I (PTHR24343:SF566)	non-receptor serine/threonine protein kinase(PC00167)
ARATH|TAIR=locus=2102539|UniProtKB=Q9LY00	AT3G56400	Probable WRKY transcription factor 70;WRKY70;PTN001280516;orthologs	WRKY TRANSCRIPTION FACTOR 70-RELATED (PTHR31282:SF110)	DNA-binding transcription factor(PC00218)
ARATH|TAIR=locus=2201103|UniProtKB=Q9SFE4	AT1G21910	Ethylene-responsive transcription factor ERF012;ERF012;PTN001278253;orthologs	ETHYLENE-RESPONSIVE TRANSCRIPTION FACTOR ERF012 (PTHR31985:SF204)	DNA-binding transcription factor(PC00218)
ARATH|TAIR=locus=2026629|UniProtKB=Q9CAD0	AT1G63650	Transcription factor EGL1;BHLH2;PTN000162052;orthologs	TRANSCRIPTION FACTOR EGL1 (PTHR46266:SF3)	DNA-binding transcription factor(PC00218)
ARATH|TAIR=locus=2164610|UniProtKB=O04719	AT5G57050	Protein phosphatase 2C 77;ABI2;PTN000352943;orthologs	PROTEIN PHOSPHATASE 2C 77 (PTHR47992:SF160)	protein phosphatase(PC00195)
ARATH|TAIR=locus=2161922|UniProtKB=O64903	AT5G63310	Nucleoside diphosphate kinase II, chloroplastic;NDPK2;PTN000143088;orthologs	NUCLEOSIDE DIPHOSPHATE KINASE II, CHLOROPLASTIC (PTHR11349:SF44)	kinase(PC00137)
ARATH|TAIR=locus=2013905|UniProtKB=Q9S7J9	AT1G70790	Protein C2-DOMAIN ABA-RELATED 9;CAR9;PTN000572842;orthologs	PROTEIN C2-DOMAIN ABA-RELATED 9 (PTHR45933:SF12)
ARATH|TAIR=locus=2133224|UniProtKB=Q8RXK7	AT4G02330	Probable pectinesterase_pectinesterase inhibitor 41;PME41;PTN000785076;orthologs	PECTINESTERASE_PECTINESTERASE INHIBITOR 41-RELATED (PTHR31707:SF212)	esterase(PC00097)
ARATH|TAIR=locus=2049721|UniProtKB=Q9ZUU4	AT2G37220	RNA-binding protein CP29B, chloroplastic;CP29B;PTN002366263;orthologs	RRM DOMAIN-CONTAINING PROTEIN (PTHR48025:SF1)
ARATH|TAIR=locus=2147294|UniProtKB=Q9LSQ6	AT5G54490	Calcium-binding protein PBP1;PBP1;PTN005341010;orthologs	CALCIUM-BINDING PROTEIN PBP1 (PTHR47319:SF15)
ARATH|TAIR=locus=2151591|UniProtKB=Q9FKG1	AT5G61600	Ethylene-responsive transcription factor ERF104;ERF104;PTN001271001;orthologs	ETHYLENE-RESPONSIVE TRANSCRIPTION FACTOR ERF104 (PTHR31677:SF216)	DNA-binding transcription factor(PC00218)
ARATH|TAIR=locus=2033607|UniProtKB=Q8W4J8	AT1G70700	Protein TIFY 7;TIFY7;PTN002101134;orthologs	PROTEIN TIFY 7 (PTHR33077:SF90)
ARATH|TAIR=locus=2062840|UniProtKB=F4IHS2	AT2G28290	Chromatin structure-remodeling complex protein SYD;SYD;PTN000084891;orthologs	ATP-DEPENDENT HELICASE BRM (PTHR10799:SF973)	DNA helicase(PC00011)
ARATH|TAIR=locus=2035837|UniProtKB=Q9XI93	AT1G13930	Nodulin-related protein 2;At1g13930;PTN002170971;orthologs	NODULIN-RELATED PROTEIN 2 (PTHR35098:SF1)
ARATH|TAIR=locus=2148007|UniProtKB=O24646	AT5G11260	Transcription factor HY5;HY5;PTN001410268;orthologs	TRANSCRIPTIONAL ACTIVATOR HAC1 (PTHR46714:SF6)	DNA-binding transcription factor(PC00218)
ARATH|TAIR=locus=2169175|UniProtKB=Q93ZR6	AT5G37300	Wax ester synthase_diacylglycerol acyltransferase 1;WSD1;PTN000781934;orthologs	WAX ESTER SYNTHASE_DIACYLGLYCEROL ACYLTRANSFERASE 1 (PTHR31650:SF30)	acyltransferase(PC00042)
ARATH|TAIR=locus=2193957|UniProtKB=Q9C9E3	AT1G72450	Protein TIFY 11B;TIFY11B;PTN002100993;orthologs	PROTEIN TIFY 11B (PTHR33077:SF68)
ARATH|TAIR=locus=2199246|UniProtKB=Q96289	AT1G27730	Zinc finger protein ZAT10;ZAT10;PTN001237701;orthologs	ZINC FINGER PROTEIN AZF3-RELATED (PTHR45988:SF61)	C2H2 zinc finger transcription factor(PC00248)
ARATH|TAIR=locus=2013119|UniProtKB=Q9FWR4	AT1G19570	Glutathione S-transferase DHAR1, mitochondrial;DHAR1;PTN002893152;orthologs	F18O14.31-RELATED (PTHR44420:SF4)	transferase(PC00220)
ARATH|TAIR=locus=2168215|UniProtKB=Q9FKQ7	AT5G65300	Uncharacterized protein At5g65300;MNA5.2;PTN002146073;orthologs	(RAPE) HYPOTHETICAL PROTEIN (PTHR34046:SF21)
ARATH|TAIR=locus=2010464|UniProtKB=Q9C7F8	AT1G27940	ABC transporter B family member 13;ABCB13;PTN001542682;orthologs	ABC TRANSPORTER B FAMILY MEMBER 13-RELATED (PTHR24221:SF415)	ATP-binding cassette (ABC) transporter(PC00003)
ARATH|TAIR=locus=2129111|UniProtKB=Q9SUK8	AT4G16750	Ethylene-responsive transcription factor ERF039;ERF039;PTN000781030;orthologs	ETHYLENE-RESPONSIVE TRANSCRIPTION FACTOR ERF039 (PTHR31985:SF233)	DNA-binding transcription factor(PC00218)
ARATH|TAIR=locus=2147157|UniProtKB=Q39054	AT5G20990	Molybdopterin biosynthesis protein CNX1;CNX1;PTN000022810;orthologs	GEPHYRIN (PTHR10192:SF5)
ARATH|TAIR=locus=2122234|UniProtKB=O65517	AT4G36260	Protein SHI RELATED SEQUENCE 2;SRS2;PTN000787956;orthologs	PROTEIN SHI RELATED SEQUENCE 2 (PTHR31604:SF48)
ARATH|TAIR=locus=2048982|UniProtKB=Q8S8Q6	AT2G23810	Tetraspanin-8;TET8;PTN000794592;orthologs	TETRASPANIN-8 (PTHR32191:SF88)	scaffold/adaptor protein(PC00226)
ARATH|TAIR=locus=2058949|UniProtKB=Q9SL15	AT2G05520	Glycine-rich protein 3;GRP3;PTN002196548;orthologs	GLYCINE RICH PROTEIN 9-RELATED (PTHR36732:SF1)
ARATH|TAIR=locus=2097228|UniProtKB=P41088	AT3G55120	Chalcone--flavanone isomerase 1;CHI1;PTN001998070;orthologs	CHALCONE--FLAVANONE ISOMERASE 1-RELATED (PTHR28039:SF8)	isomerase(PC00135)
ARATH|TAIR=locus=2063439|UniProtKB=Q8GWV0	AT2G35290	At2g35290;SAUR79;PTN002174750;orthologs	EXPRESSED PROTEIN (PTHR35296:SF3)
ARATH|TAIR=locus=2133044|UniProtKB=Q9SUC6	AT4G20860	Berberine bridge enzyme-like 22;FAD-OXR;PTN000202551;orthologs	BERBERINE BRIDGE ENZYME-LIKE 22 (PTHR32448:SF72)
ARATH|TAIR=locus=2129101|UniProtKB=A4FVP2	AT4G16740	Terpenoid synthase 3, chloroplastic;TPS03;PTN000775256;orthologs	TERPENOID SYNTHASE 3, CHLOROPLASTIC (PTHR31225:SF255)
ARATH|TAIR=locus=2031745|UniProtKB=Q9FVQ4	AT1G32080	Plastidal glycolate_glycerate translocator 1, chloroplastic;PLGG1;PTN001250127;orthologs	PLASTIDAL GLYCOLATE_GLYCERATE TRANSLOCATOR 1, CHLOROPLASTIC (PTHR30249:SF0)	transporter(PC00227)
ARATH|TAIR=locus=2011201|UniProtKB=Q9M9V8	AT1G18890	Calcium-dependent protein kinase 10;CPK10;PTN000681788;orthologs	CALCIUM-DEPENDENT PROTEIN KINASE 10 (PTHR24349:SF427)	non-receptor serine/threonine protein kinase(PC00167)
ARATH|TAIR=locus=2005498|UniProtKB=O22476	AT4G39400	Protein BRASSINOSTEROID INSENSITIVE 1;BRI1;PTN001563781;orthologs	PROTEIN BRASSINOSTEROID INSENSITIVE 1 (PTHR48053:SF11)
ARATH|TAIR=locus=2005515|UniProtKB=P14713	AT2G18790	Phytochrome B;PHYB;PTN001564808;orthologs	PHYTOCHROME B-RELATED (PTHR43719:SF12)	histidine kinase receptor of two-component system(PC00265)
ARATH|TAIR=locus=2033899|UniProtKB=Q9C8K2	AT1G51500	ABC transporter G family member 12;ABCG12;PTN001453367;orthologs	ABC TRANSPORTER G FAMILY MEMBER 12 (PTHR48042:SF18)	ATP-binding cassette (ABC) transporter(PC00003)
ARATH|TAIR=locus=2146985|UniProtKB=Q94AW5	AT5G25190	Ethylene-responsive transcription factor ERF003;ERF003;PTN001260556;orthologs	ETHYLENE-RESPONSIVE TRANSCRIPTION FACTOR ERF003 (PTHR31194:SF61)	DNA-binding transcription factor(PC00218)
ARATH|TAIR=locus=2176182|UniProtKB=Q9LU63	AT5G51110	Probable pterin-4-alpha-carbinolamine dehydratase, chloroplastic;ATP1;PTN000287879;orthologs	PTERIN-4-ALPHA-CARBINOLAMINE DEHYDRATASE, CHLOROPLASTIC-RELATED (PTHR12599:SF8)	dehydratase(PC00091)
ARATH|TAIR=locus=2085632|UniProtKB=Q39023	AT3G45640	Mitogen-activated protein kinase 3;MPK3;PTN000622868;orthologs	MITOGEN-ACTIVATED PROTEIN KINASE 3 (PTHR24055:SF391)	non-receptor serine/threonine protein kinase(PC00167)
ARATH|TAIR=locus=2075346|UniProtKB=Q9LX66	AT3G46290	Receptor-like protein kinase HERK 1;HERK1;PTN000702631;orthologs	RECEPTOR-LIKE PROTEIN KINASE HERK 1 (PTHR27003:SF426)
ARATH|TAIR=locus=2158212|UniProtKB=Q9FDW1	AT5G67300	Transcription factor MYB44;MYB44;PTN000068103;orthologs	TRANSCRIPTION FACTOR MYB44 (PTHR45614:SF190)	homeodomain transcription factor(PC00119)
ARATH|TAIR=locus=2015061|UniProtKB=Q9LM15	AT1G22190	Ethylene-responsive transcription factor RAP2-13;RAP2-13;PTN000782488;orthologs	ETHYLENE-RESPONSIVE TRANSCRIPTION FACTOR RAP2-13 (PTHR31657:SF87)	DNA-binding transcription factor(PC00218)
ARATH|TAIR=locus=2179719|UniProtKB=Q3E936	AT5G26230	Probable membrane-associated kinase regulator 1;MAKR1;PTN002117943;orthologs	MEMBRANE-ASSOCIATED KINASE REGULATOR 1-RELATED (PTHR33312:SF8)	kinase modulator(PC00140)
ARATH|TAIR=locus=2032500|UniProtKB=Q9C5I3	AT1G28370	Ethylene-responsive transcription factor 11;ERF11;PTN001270993;orthologs	ETHYLENE-RESPONSIVE TRANSCRIPTION FACTOR 11 (PTHR31677:SF253)	DNA-binding transcription factor(PC00218)
ARATH|TAIR=locus=2137697|UniProtKB=Q9T093	AT4G27710	Cytochrome P450 709B3;CYP709B3;PTN001209157;orthologs	CYTOCHROME P450 709B3 (PTHR24282:SF125)	oxygenase(PC00177)
ARATH|TAIR=locus=2012653|UniProtKB=Q9LQ28	AT1G33760	Ethylene-responsive transcription factor ERF022;ERF022;PTN001278258;orthologs	ETHYLENE-RESPONSIVE TRANSCRIPTION FACTOR ERF022 (PTHR31985:SF100)	DNA-binding transcription factor(PC00218)
ARATH|TAIR=locus=2064806|UniProtKB=Q93WU8	AT2G40750	Probable WRKY transcription factor 54;WRKY54;PTN001593875;orthologs	WRKY TRANSCRIPTION FACTOR 54-RELATED (PTHR32096:SF83)	DNA-binding transcription factor(PC00218)
ARATH|TAIR=locus=2053134|UniProtKB=Q9SI19	AT2G18120	Protein SHI RELATED SEQUENCE 4;SRS4;PTN000787953;orthologs	PROTEIN SHI RELATED SEQUENCE 4 (PTHR31604:SF26)
ARATH|TAIR=locus=2159542|UniProtKB=Q96330	AT5G08640	Flavonol synthase_flavanone 3-hydroxylase;FLS1;PTN001611542;orthologs	FLAVONOL SYNTHASE_FLAVANONE 3-HYDROXYLASE-RELATED (PTHR47990:SF33)	oxygenase(PC00177)
ARATH|TAIR=locus=2047007|UniProtKB=A0A1P8AYM3	AT2G21210	SAUR-like auxin-responsive protein family;SAUR6;PTN002841013;orthologs	SAUR-LIKE AUXIN-RESPONSIVE PROTEIN FAMILY (PTHR31929:SF162)
ARATH|TAIR=locus=2075175|UniProtKB=Q9SNB6	AT3G46620	E3 ubiquitin-protein ligase RDUF1;RDUF1;PTN000510251;orthologs	E3 UBIQUITIN-PROTEIN LIGASE RDUF1 (PTHR15710:SF225)	ubiquitin-protein ligase(PC00234)
ARATH|TAIR=locus=2160826|UniProtKB=Q42546	AT5G63980	SAL1 phosphatase;SAL1;PTN001073825;orthologs	3'(2'),5'-BISPHOSPHATE NUCLEOTIDASE (PTHR43200:SF6)	phosphatase(PC00181)
ARATH|TAIR=locus=2079939|UniProtKB=Q9S745	AT3G52430	Lipase-like PAD4;PAD4;PTN000782807;orthologs	LIPASE-LIKE PAD4 (PTHR47413:SF2)	lipase(PC00143)
ARATH|TAIR=locus=2026097|UniProtKB=Q9XIC7	AT1G34210	Somatic embryogenesis receptor kinase 2;SERK2;PTN000702382;orthologs	SOMATIC EMBRYOGENESIS RECEPTOR KINASE 2 (PTHR47988:SF32)	transmembrane signal receptor(PC00197)
ARATH|TAIR=locus=2095662|UniProtKB=Q9LRJ9	AT3G22060	Cysteine-rich repeat secretory protein 38;CRRSP38;PTN000791992;orthologs	CYSTEINE-RICH REPEAT SECRETORY PROTEIN 38 (PTHR32411:SF43)
ARATH|TAIR=locus=2141747|UniProtKB=P34790	AT4G38740	Peptidyl-prolyl cis-trans isomerase CYP18-3;CYP18-3;PTN001338210;orthologs	PEPTIDYL-PROLYL CIS-TRANS ISOMERASE D-RELATED (PTHR11071:SF561)	chaperone(PC00072)
ARATH|TAIR=locus=2168262|UniProtKB=P48348	AT5G65430	14-3-3-like protein G-BOX factor 14 kappa;GRF8;PTN002705812;orthologs	14-3-3-LIKE PROTEIN G-BOX FACTOR 14 KAPPA (PTHR18860:SF145)	scaffold/adaptor protein(PC00226)
ARATH|TAIR=locus=2039094|UniProtKB=Q9ZPY8	AT2G46510	Transcription factor ABA-INDUCIBLE bHLH-TYPE;AIB;PTN001354597;orthologs	TRANSCRIPTION FACTOR ABA-INDUCIBLE BHLH-TYPE (PTHR11514:SF119)
ARATH|TAIR=locus=2203043|UniProtKB=Q9ZPZ4	AT1G09310	T31J12.3 protein;At1g09310;PTN001588151;orthologs	T31J12.3 PROTEIN (PTHR31676:SF180)
ARATH|TAIR=locus=2184717|UniProtKB=Q94AQ6	AT5G09230	NAD-dependent protein deacylase SRT2;SRT2;PTN000119509;orthologs	NAD-DEPENDENT PROTEIN DEACYLASE SIRTUIN-5, MITOCHONDRIAL-RELATED (PTHR11085:SF10)
ARATH|TAIR=locus=2163198|UniProtKB=Q9LKL2	AT5G61380	Two-component response regulator-like APRR1;APRR1;PTN001567977;orthologs	TWO-COMPONENT RESPONSE REGULATOR-LIKE APRR1 (PTHR43874:SF1)	winged helix/forkhead transcription factor(PC00246)
ARATH|TAIR=locus=2045422|UniProtKB=Q9SKY5	AT2G32150	At2g32150_F22D22.10;At2g32150;PTN001052070;orthologs	OS03G0701200 PROTEIN (PTHR12725:SF81)	hydrolase(PC00121)
ARATH|TAIR=locus=2032574|UniProtKB=Q9SGP6	AT1G28480	Glutaredoxin-C9;GRXC9;PTN001300545;orthologs	GLUTAREDOXIN-C9 (PTHR10168:SF219)	oxidoreductase(PC00176)
ARATH|TAIR=locus=2039250|UniProtKB=Q9SJ56	AT2G35940	BEL1-like homeodomain protein 1;BLH1;PTN000220133;orthologs	BEL1-LIKE HOMEODOMAIN PROTEIN 1 (PTHR11850:SF327)	homeodomain transcription factor(PC00119)
ARATH|TAIR=locus=2096915|UniProtKB=P38418	AT3G45140	Lipoxygenase 2, chloroplastic;LOX2;PTN000206322;orthologs	LIPOXYGENASE 2, CHLOROPLASTIC (PTHR11771:SF89)	oxygenase(PC00177)
ARATH|TAIR=locus=2182372|UniProtKB=Q949Y5	AT5G35220	Probable zinc metalloprotease EGY1, chloroplastic;EGY1;PTN000776691;orthologs	ZINC METALLOPROTEASE EGY1, CHLOROPLASTIC-RELATED (PTHR31412:SF0)	metalloprotease(PC00153)
ARATH|TAIR=locus=2197394|UniProtKB=Q8L840	AT1G10930	ATP-dependent DNA helicase Q-like 4A;RECQL4A;PTN000345094;orthologs	ATP-DEPENDENT DNA HELICASE Q-LIKE 4A (PTHR13710:SF148)	DNA helicase(PC00011)
ARATH|TAIR=locus=2171988|UniProtKB=Q9FK63	AT5G45800	Calmodulin-binding receptor kinase CaMRLK;CAMRLK;PTN004729097;orthologs	CALMODULIN-BINDING RECEPTOR KINASE CAMRLK (PTHR48006:SF10)
ARATH|TAIR=locus=2087065|UniProtKB=O80340	AT3G15210	Ethylene-responsive transcription factor 4;ERF4;PTN001588205;orthologs	ETHYLENE-RESPONSIVE TRANSCRIPTION FACTOR 4 (PTHR31677:SF231)	DNA-binding transcription factor(PC00218)
ARATH|TAIR=locus=2164625|UniProtKB=F4K956	AT5G56980	Pathogen-associated molecular patterns-induced protein A70;A70;PTN002103092;orthologs	PATHOGEN-ASSOCIATED MOLECULAR PATTERNS-INDUCED PROTEIN A70 (PTHR33098:SF50)
ARATH|TAIR=locus=2131759|UniProtKB=O81831	AT4G27280	Calcium-binding protein KRP1;KRP1;PTN002933544;orthologs	CALCIUM-BINDING PROTEIN KRP1 (PTHR47319:SF29)
ARATH|TAIR=locus=2034959|UniProtKB=Q9M9U5	AT1G18740	Protein BYPASS1-LIKE;B1L;PTN000772466;orthologs	PROTEIN BYPASS1-LIKE (PTHR31509:SF0)
ARATH|TAIR=locus=2116417|UniProtKB=F4JVS7	AT4G26890	Mitogen-activated protein kinase kinase kinase 16;MAPKKK16;PTN000686310;orthologs	MITOGEN-ACTIVATED PROTEIN KINASE KINASE KINASE 16 (PTHR48011:SF61)
ARATH|TAIR=locus=2054137|UniProtKB=Q9SIU2	AT2G13540	Nuclear cap-binding protein subunit 1;ABH1;PTN000275690;orthologs	NUCLEAR CAP-BINDING PROTEIN SUBUNIT 1 (PTHR12412:SF2)	RNA splicing factor(PC00148)
ARATH|TAIR=locus=2079507|UniProtKB=P34791	AT3G62030	Peptidyl-prolyl cis-trans isomerase CYP20-3, chloroplastic;CYP20-3;PTN000117027;orthologs	PEPTIDYL-PROLYL CIS-TRANS ISOMERASE CYP20-3, CHLOROPLASTIC (PTHR11071:SF420)	chaperone(PC00072)
ARATH|TAIR=locus=2204730|UniProtKB=Q9CAP4	AT1G77640	Ethylene-responsive transcription factor ERF013;ERF013;PTN001274788;orthologs	ETHYLENE-RESPONSIVE TRANSCRIPTION FACTOR ERF013 (PTHR31985:SF163)	DNA-binding transcription factor(PC00218)
ARATH|TAIR=locus=2008485|UniProtKB=Q93YV0	AT1G61120	(E,E)-geranyllinalool synthase;GES;PTN001272403;orthologs	(E,E)-GERANYLLINALOOL SYNTHASE (PTHR31739:SF25)
ARATH|TAIR=locus=2179867|UniProtKB=Q9FY94	AT5G13170	Bidirectional sugar transporter SWEET15;SWEET15;PTN000082445;orthologs	BIDIRECTIONAL SUGAR TRANSPORTER SWEET15 (PTHR10791:SF222)
ARATH|TAIR=locus=2198215|UniProtKB=Q9ZTZ7	AT1G01790	K(+) efflux antiporter 1, chloroplastic;KEA1;PTN001443204;orthologs	K(+) EFFLUX ANTIPORTER 1, CHLOROPLASTIC-RELATED (PTHR46157:SF2)	transporter(PC00227)
ARATH|TAIR=locus=2155680|UniProtKB=Q6J9N8	AT5G65510	AP2-like ethylene-responsive transcription factor AIL7;AIL7;PTN001286808;orthologs	AP2-LIKE ETHYLENE-RESPONSIVE TRANSCRIPTION FACTOR AIL7 (PTHR32467:SF222)	DNA-binding transcription factor(PC00218)
ARATH|TAIR=locus=2062040|UniProtKB=O22264	AT2G47460	Transcription factor MYB12;MYB12;PTN000068050;orthologs	TRANSCRIPTION FACTOR MYB11-RELATED (PTHR47999:SF111)	homeodomain transcription factor(PC00119)
ARATH|TAIR=locus=2827068|UniProtKB=F4HVY0	AT1G02205	Very-long-chain aldehyde decarbonylase CER1;CER1;PTN000221436;orthologs	VERY-LONG-CHAIN ALDEHYDE DECARBONYLASE CER1 (PTHR11863:SF193)	oxidase(PC00175)
ARATH|TAIR=locus=2121924|UniProtKB=O82794	AT4G24540	MADS-box protein AGL24;AGL24;PTN000235614;orthologs	MYOCYTE-SPECIFIC ENHANCER FACTOR 2 (PTHR11945:SF534)	MADS box transcription factor(PC00250)
ARATH|TAIR=locus=2139629|UniProtKB=O23141	AT4G34710	Arginine decarboxylase 2;ADC2;PTN001352841;orthologs	ARGININE DECARBOXYLASE 1, CHLOROPLASTIC-RELATED (PTHR43295:SF1)	decarboxylase(PC00089)
ARATH|TAIR=locus=2044376|UniProtKB=Q8L500	AT2G46790	Two-component response regulator-like APRR9;APRR9;PTN001567974;orthologs	TWO-COMPONENT RESPONSE REGULATOR-LIKE APRR9 (PTHR43874:SF146)	winged helix/forkhead transcription factor(PC00246)
ARATH|TAIR=locus=2171529|UniProtKB=O80341	AT5G47230	Ethylene-responsive transcription factor 5;ERF5;PTN001270988;orthologs	ETHYLENE-RESPONSIVE TRANSCRIPTION FACTOR 5-RELATED (PTHR31677:SF255)	DNA-binding transcription factor(PC00218)
ARATH|TAIR=locus=2184585|UniProtKB=O49195	AT5G24780	Vegetative storage protein 1;VSP1;PTN000778908;orthologs	VEGETATIVE STORAGE PROTEIN 1-RELATED (PTHR31284:SF19)	phosphatase(PC00181)
ARATH|TAIR=locus=2180567|UniProtKB=Q9C5C2	AT5G25980	Myrosinase 2;TGG2;PTN000039672;orthologs	MYROSINASE 1-RELATED (PTHR10353:SF218)	glycosidase(PC00110)
ARATH|TAIR=locus=2014400|UniProtKB=Q8RY71	AT1G54040	Epithiospecifier protein;ESP;PTN002355844;orthologs	EPITHIOSPECIFIER PROTEIN (PTHR47435:SF2)
ARATH|TAIR=locus=2195985|UniProtKB=O80654	AT1G77200	Ethylene-responsive transcription factor ERF037;ERF037;PTN000781023;orthologs	ETHYLENE-RESPONSIVE TRANSCRIPTION FACTOR ERF037 (PTHR31985:SF271)	DNA-binding transcription factor(PC00218)
ARATH|TAIR=locus=2200477|UniProtKB=Q94AN4	AT1G16060	AP2-like ethylene-responsive transcription factor At1g16060;At1g16060;PTN000795344;orthologs	AP2-TYPE TRANSCRIPTION FACTOR (PTHR32467:SF122)	DNA-binding transcription factor(PC00218)
ARATH|TAIR=locus=2027579|UniProtKB=Q9FXB0	AT1G56580	At1g56580_F25P12_18;SMALLER WITH VARIABLE BRANCHES;PTN001588148;orthologs	EXPRESSED PROTEIN (PTHR31676:SF10)
ARATH|TAIR=locus=2142878|UniProtKB=Q9SD85	AT5G07990	Flavonoid 3'-monooxygenase;CYP75B1;PTN001210397;orthologs	FLAVONOID 3'-MONOOXYGENASE (PTHR24298:SF45)	oxygenase(PC00177)
ARATH|TAIR=locus=2116342|UniProtKB=Q8RWE8	AT4G26850	GDP-L-galactose phosphorylase 1;VTC2;PTN000467081;orthologs	GDP-L-GALACTOSE PHOSPHORYLASE 1 (PTHR20884:SF21)
ARATH|TAIR=locus=2093104|UniProtKB=Q9LSY6	AT3G21780	UDP-glycosyltransferase 71B6;UGT71B6;PTN002277486;orthologs	UDP-GLYCOSYLTRANSFERASE 71B6 (PTHR48049:SF76)	glycosyltransferase(PC00111)
ARATH|TAIR=locus=2159208|UniProtKB=Q00958	AT5G61850	Protein LEAFY;LFY;PTN002188553;orthologs	PROTEIN LEAFY (PTHR36079:SF1)
ARATH|TAIR=locus=2183901|UniProtKB=Q9LYV6	AT5G13200	GEM-like protein 5;At5g13200;PTN000780368;orthologs	GEM-LIKE PROTEIN 5 (PTHR31969:SF3)
ARATH|TAIR=locus=2057609|UniProtKB=O23661	AT2G33860	Auxin response factor 3;ARF3;PTN000774863;orthologs	AUXIN RESPONSE FACTOR 3 (PTHR31384:SF5)
ARATH|TAIR=locus=2054341|UniProtKB=Q8GWK2	AT2G41710	AP2-like ethylene-responsive transcription factor At2g41710;At2g41710;PTN002845731;orthologs	AP2-LIKE ETHYLENE-RESPONSIVE TRANSCRIPTION FACTOR SMOS1 (PTHR32467:SF32)	DNA-binding transcription factor(PC00218)
ARATH|TAIR=locus=2011466|UniProtKB=F4IEM5	AT1G52920	LanC-like protein GCR2;GCR2;PTN000296879;orthologs	LANC-LIKE PROTEIN 3 (PTHR12736:SF7)
ARATH|TAIR=locus=2206255|UniProtKB=Q9C5Q9	AT1G65390	Protein PHLOEM PROTEIN 2-LIKE A5;PP2A5;PTN000796332;orthologs	PROTEIN PHLOEM PROTEIN 2-LIKE A5-RELATED (PTHR32009:SF75)
ARATH|TAIR=locus=2184580|UniProtKB=O82122	AT5G24770	Vegetative storage protein 2;VSP2;PTN000778906;orthologs	VEGETATIVE STORAGE PROTEIN 1-RELATED (PTHR31284:SF19)	phosphatase(PC00181)
ARATH|TAIR=locus=2062268|UniProtKB=O64682	AT2G34650	Protein kinase PINOID;PID;PTN001553327;orthologs	PROTEIN KINASE PINOID (PTHR45637:SF6)
ARATH|TAIR=locus=2127123|UniProtKB=O65272	AT4G00630	K(+) efflux antiporter 2, chloroplastic;KEA2;PTN001817804;orthologs	K(+) EFFLUX ANTIPORTER 1, CHLOROPLASTIC-RELATED (PTHR46157:SF2)	transporter(PC00227)
ARATH|TAIR=locus=2129236|UniProtKB=O23530	AT4G16890	Protein SUPPRESSOR OF npr1-1, CONSTITUTIVE 1;SNC1;PTN000111022;orthologs	ADP-RIBOSYL CYCLASE_CYCLIC ADP-RIBOSE HYDROLASE-RELATED (PTHR11017:SF274)
ARATH|TAIR=locus=2060364|UniProtKB=Q38862	AT2G22240	Inositol-3-phosphate synthase isozyme 2;IPS2;PTN000161877;orthologs	INOSITOL-3-PHOSPHATE SYNTHASE 1 (PTHR11510:SF5)	isomerase(PC00135)
ARATH|TAIR=locus=2102802|UniProtKB=A0A1I9LS70	AT3G46930	Protein kinase superfamily protein;At3g46930;PTN002758493;orthologs	PROTEIN KINASE SUPERFAMILY PROTEIN (PTHR23257:SF772)	non-receptor serine/threonine protein kinase(PC00167)
ARATH|TAIR=locus=2175478|UniProtKB=Q9LZ21	AT5G04760	Duplicated homeodomain-like superfamily protein;T1E3_120;PTN002454520;orthologs	DUPLICATED HOMEODOMAIN-LIKE SUPERFAMILY PROTEIN (PTHR44191:SF13)	homeodomain transcription factor(PC00119)
ARATH|TAIR=locus=2129106|UniProtKB=Q8VZ91	AT4G17490	Ethylene-responsive transcription factor 6;ERF6;PTN001260490;orthologs	ETHYLENE-RESPONSIVE TRANSCRIPTION FACTOR 6 (PTHR31677:SF209)	DNA-binding transcription factor(PC00218)
ARATH|TAIR=locus=504956335|UniProtKB=Q9C598	AT5G08790	Protein ATAF2;NAC081;PTN000786222;orthologs	PROTEIN ATAF2 (PTHR31719:SF94)	DNA-binding transcription factor(PC00218)
ARATH|TAIR=locus=2103498|UniProtKB=Q6NLQ6	AT3G57530	Calcium-dependent protein kinase 32;CPK32;PTN000681789;orthologs	CALCIUM-DEPENDENT PROTEIN KINASE 32 (PTHR24349:SF456)	non-receptor serine/threonine protein kinase(PC00167)
ARATH|TAIR=locus=2059718|UniProtKB=Q9C5U0	AT2G01830	Histidine kinase 4;AHK4;PTN001232744;orthologs	HISTIDINE KINASE 4 (PTHR43719:SF51)	histidine kinase receptor of two-component system(PC00265)
ARATH|TAIR=locus=2089139|UniProtKB=Q9XF87	AT3G27690	Chlorophyll a-b binding protein 2.4, chloroplastic;LHCB2.4;PTN000493724;orthologs	CHLOROPHYLL A-B BINDING PROTEIN 2.4, CHLOROPLASTIC (PTHR21649:SF143)
ARATH|TAIR=locus=2049455|UniProtKB=O82533	AT2G36250	Cell division protein FtsZ homolog 2-1, chloroplastic;FTSZ2-1;PTN001576118;orthologs	CELL DIVISION PROTEIN FTSZ HOMOLOG 2-1, CHLOROPLASTIC (PTHR30314:SF16)
ARATH|TAIR=locus=2076765|UniProtKB=Q9C5W9	AT3G61830	Auxin response factor 18;ARF18;PTN000774844;orthologs	AUXIN RESPONSE FACTOR 18 (PTHR31384:SF81)
ARATH|TAIR=locus=2034310|UniProtKB=Q38970	AT1G36160	Acetyl-CoA carboxylase 1;ACC1;PTN001447654;orthologs	ACETYL-COA CARBOXYLASE (PTHR45728:SF3)
ARATH|TAIR=locus=2026177|UniProtKB=Q43348	AT1G62660	Acid beta-fructofuranosidase 3, vacuolar;BFRUCT3;PTN000779694;orthologs	ACID BETA-FRUCTOFURANOSIDASE 3, VACUOLAR (PTHR31953:SF41)
ARATH|TAIR=locus=2129900|UniProtKB=Q38832	AT4G14550	Auxin-responsive protein IAA14;IAA14;PTN001588958;orthologs	AUXIN-RESPONSIVE PROTEIN IAA14 (PTHR31734:SF260)
ARATH|TAIR=locus=2025991|UniProtKB=Q8L7G0	AT1G59750	Auxin response factor 1;ARF1;PTN000774852;orthologs	AUXIN RESPONSE FACTOR 1 (PTHR31384:SF96)
ARATH|TAIR=locus=2035257|UniProtKB=Q1ECI2	AT1G01250	Ethylene-responsive transcription factor ERF023;ERF023;PTN001278254;orthologs	ETHYLENE-RESPONSIVE TRANSCRIPTION FACTOR ERF023 (PTHR31985:SF151)	DNA-binding transcription factor(PC00218)
ARATH|TAIR=locus=2053733|UniProtKB=Q8W2F3	AT2G43010	Transcription factor PIF4;PIF4;PTN000286075;orthologs	TRANSCRIPTION FACTOR PIF4 (PTHR45855:SF36)	DNA-binding transcription factor(PC00218)
ARATH|TAIR=locus=2173113|UniProtKB=Q9FJ93	AT5G51990	Dehydration-responsive element-binding protein 1D;DREB1D;PTN002422445;orthologs	DEHYDRATION-RESPONSIVE ELEMENT-BINDING PROTEIN 1D (PTHR31839:SF2)
ARATH|TAIR=locus=2081875|UniProtKB=Q9SD04	AT3G51450	Protein STRICTOSIDINE SYNTHASE-LIKE 7;SSL7;PTN000046432;orthologs	ADIPOCYTE PLASMA MEMBRANE-ASSOCIATED PROTEIN HEMOMUCIN-RELATED (PTHR10426:SF88)
ARATH|TAIR=locus=2176187|UniProtKB=Q8VY90	AT5G51190	Ethylene-responsive transcription factor ERF105;ERF105;PTN001270996;orthologs	ETHYLENE-RESPONSIVE TRANSCRIPTION FACTOR ERF105 (PTHR31677:SF246)	DNA-binding transcription factor(PC00218)
ARATH|TAIR=locus=2011344|UniProtKB=Q9SYT0	AT1G35720	Annexin D1;ANN1;PTN000052921;orthologs	ANNEXIN D1 (PTHR10502:SF104)	calcium-binding protein(PC00060)
ARATH|TAIR=locus=2201966|UniProtKB=Q39041	AT1G12240	Acid beta-fructofuranosidase 4, vacuolar;BFRUCT4;PTN000779695;orthologs	ACID BETA-FRUCTOFURANOSIDASE 4, VACUOLAR (PTHR31953:SF1)
ARATH|TAIR=locus=2095203|UniProtKB=Q9LK47	AT3G23700	AT3g23700_MYM9_3;At3g23700;PTN000032595;orthologs	OS03G0844900 PROTEIN (PTHR47559:SF1)
ARATH|TAIR=locus=2034630|UniProtKB=Q9LNA5	AT1G12420	ACT domain-containing protein ACR8;ACR8;PTN000777663;orthologs	ACT DOMAIN-CONTAINING PROTEIN ACR8 (PTHR31096:SF6)
ARATH|TAIR=locus=2055002|UniProtKB=Q8L9K1	AT2G44840	Ethylene-responsive transcription factor 13;ERF13;PTN001580899;orthologs	ETHYLENE-RESPONSIVE TRANSCRIPTION FACTOR 13 (PTHR31190:SF274)
ARATH|TAIR=locus=2013149|UniProtKB=Q9AR07	AT1G19640	Jasmonate O-methyltransferase;JMT;PTN000772569;orthologs	JASMONATE O-METHYLTRANSFERASE (PTHR31009:SF91)	methyltransferase(PC00155)
ARATH|TAIR=locus=2083700|UniProtKB=Q9S744	AT3G51920	Calmodulin-like protein 9;CML9;PTN000095561;orthologs	CALMODULIN-LIKE PROTEIN 9 (PTHR23050:SF211)	calmodulin-related(PC00061)
ARATH|TAIR=locus=2018804|UniProtKB=Q9LDU5	AT1G17380	Protein TIFY 11A;TIFY11A;PTN002100995;orthologs	PROTEIN TIFY 11A (PTHR33077:SF146)
ARATH|TAIR=locus=2115395|UniProtKB=Q9SYY4	AT4G36830	Elongation of fatty acids protein 3-like;HOS3;PTN000125766;orthologs	ELONGATION OF FATTY ACIDS PROTEIN 3-LIKE (PTHR11157:SF11)	acyltransferase(PC00042)
ARATH|TAIR=locus=2042148|UniProtKB=Q9SHR7	AT2G05100	Chlorophyll a-b binding protein 2.1, chloroplastic;LHCB2.1;PTN000493725;orthologs	CHLOROPHYLL A-B BINDING PROTEIN 2.1, CHLOROPLASTIC-RELATED (PTHR21649:SF33)
ARATH|TAIR=locus=2026810|UniProtKB=P46640	AT1G70510	Homeobox protein knotted-1-like 2;KNAT2;PTN001373330;orthologs	HOMEOBOX PROTEIN KNOTTED-1-LIKE 2 (PTHR11850:SF305)	homeodomain transcription factor(PC00119)
ARATH|TAIR=locus=2045678|UniProtKB=O80871	AT2G30020	Probable protein phosphatase 2C 25;At2g30020;PTN000353720;orthologs	PROTEIN PHOSPHATASE 2C FAMILY PROTEIN-RELATED (PTHR13832:SF859)	protein phosphatase(PC00195)
ARATH|TAIR=locus=504954893|UniProtKB=Q8VZV9	AT5G24314	Protein PLASTID TRANSCRIPTIONALLY ACTIVE 7;PTAC7;PTN002444254;orthologs	PROTEIN PLASTID TRANSCRIPTIONALLY ACTIVE 7 (PTHR37257:SF1)
ARATH|TAIR=locus=2135383|UniProtKB=F4JGZ1	AT4G04920	Mediator of RNA polymerase II transcription subunit 16;MED16;PTN002171932;orthologs	MEDIATOR OF RNA POLYMERASE II TRANSCRIPTION SUBUNIT 16 (PTHR35130:SF1)	general transcription factor(PC00259)
ARATH|TAIR=locus=2199932|UniProtKB=Q93VR4	AT1G24020	MLP-like protein 423;MLP423;PTN001276343;orthologs	MLP-LIKE PROTEIN 423 (PTHR31907:SF1)
ARATH|EnsemblGenome=AT4G34000|UniProtKB=Q9M7Q3	AT4G34000	ABSCISIC ACID-INSENSITIVE 5-like protein 6;ABF3;PTN001882287;orthologs	ABSCISIC ACID-INSENSITIVE 5-LIKE PROTEIN 6 (PTHR22952:SF470)	basic leucine zipper transcription factor(PC00056)
ARATH|TAIR=locus=2193927|UniProtKB=Q9C9E1	AT1G72430	Auxin-responsive protein SAUR78;SAUR78;PTN001583747;orthologs	AUXIN-RESPONSIVE PROTEIN SAUR78 (PTHR31374:SF366)
ARATH|TAIR=locus=2041504|UniProtKB=Q42512	AT2G42540	Protein COLD-REGULATED 15A, chloroplastic;COR15A;PTN008720247;orthologs	PROTEIN COLD-REGULATED 15A, CHLOROPLASTIC-RELATED (PTHR47877:SF15)
ARATH|Gene_OrderedLocusName=At3g07390|UniProtKB=Q94BT2	AT3G07390	Auxin-induced in root cultures protein 12;AIR12;PTN001898375;orthologs	AUXIN-INDUCED IN ROOT CULTURES PROTEIN 12 (PTHR23130:SF157)
ARATH|TAIR=locus=2149922|UniProtKB=C0LGT6	AT5G20480	LRR receptor-like serine_threonine-protein kinase EFR;EFR;PTN000702116;orthologs	LRR RECEPTOR-LIKE SERINE_THREONINE-PROTEIN KINASE EFR (PTHR48053:SF143)
ARATH|TAIR=locus=2141201|UniProtKB=Q8S9L6	AT4G21410	Cysteine-rich receptor-like protein kinase 29;CRK29;PTN000702516;orthologs	CYSTEINE-RICH RECEPTOR-LIKE PROTEIN KINASE 28-RELATED (PTHR27002:SF1091)	transmembrane signal receptor(PC00197)
ARATH|TAIR=locus=2148548|UniProtKB=F4K2R6	AT5G26920	Calmodulin-binding protein 60 G;CBP60G;PTN000785683;orthologs	CALMODULIN-BINDING PROTEIN 60 G (PTHR31713:SF43)
ARATH|TAIR=locus=2035609|UniProtKB=Q39204	AT1G32640	Transcription factor MYC2;MYC2;PTN001354601;orthologs	TRANSCRIPTION FACTOR MYC2 (PTHR11514:SF43)
ARATH|TAIR=locus=2014020|UniProtKB=Q9SSL1	AT1G70810	Protein C2-DOMAIN ABA-RELATED 7;CAR7;PTN001903225;orthologs	PROTEIN C2-DOMAIN ABA-RELATED 6-RELATED (PTHR45933:SF22)
ARATH|TAIR=locus=2178183|UniProtKB=Q93VM9	AT5G09860	THO complex subunit 1;THO1;PTN000327634;orthologs	HPR1 (PTHR13265:SF0)	RNA metabolism protein(PC00031)
ARATH|TAIR=locus=2118696|UniProtKB=Q9M0B7	AT4G30430	Tetraspanin-9;TET9;PTN000794588;orthologs	TETRASPANIN-9 (PTHR32191:SF42)	scaffold/adaptor protein(PC00226)
ARATH|TAIR=locus=2154930|UniProtKB=P30185	AT5G66400	Dehydrin Rab18;RAB18;PTN002119523;orthologs	DEHYDRIN RAB18 (PTHR33346:SF55)
ARATH|TAIR=locus=2118021|UniProtKB=F4JPW1	AT4G12030	Probable sodium_metabolite cotransporter BASS5, chloroplastic;BASS5;PTN000040946;orthologs	SODIUM_METABOLITE COTRANSPORTER BASS5, CHLOROPLASTIC-RELATED (PTHR10361:SF61)	primary active transporter(PC00068)
ARATH|TAIR=locus=2034392|UniProtKB=Q84P21	AT1G20510	Peroxisomal OPC-8:0-CoA ligase 1;4CLL5;PTN000645777;orthologs	PEROXISOMAL OPC-8:0-COA LIGASE 1 (PTHR24096:SF413)	ligase(PC00142)
ARATH|TAIR=locus=2009590|UniProtKB=Q9MAH1	AT1G53300	TPR repeat-containing thioredoxin TTL1;TTL1;PTN001114500;orthologs	TPR REPEAT-CONTAINING THIOREDOXIN TTL1 (PTHR46050:SF3)	scaffold/adaptor protein(PC00226)
ARATH|TAIR=locus=2044988|UniProtKB=Q9S7J7	AT2G05070	Chlorophyll a-b binding protein 2.2, chloroplastic;LHCB2.2;PTN001855400;orthologs	CHLOROPHYLL A-B BINDING PROTEIN 2.1, CHLOROPLASTIC-RELATED (PTHR21649:SF33)
ARATH|TAIR=locus=2151857|UniProtKB=O65404	AT5G24150	Squalene epoxidase 5;SQE5;PTN000089470;orthologs	SQUALENE EPOXIDASE 5-RELATED (PTHR10835:SF22)	oxygenase(PC00177)
ARATH|TAIR=locus=2018546|UniProtKB=Q39086	AT1G65790	Receptor-like serine_threonine-protein kinase SD1-7;SD17;PTN000702550;orthologs	RECEPTOR-LIKE SERINE_THREONINE-PROTEIN KINASE SD1-6-RELATED (PTHR27002:SF1035)	transmembrane signal receptor(PC00197)
ARATH|TAIR=locus=2011801|UniProtKB=Q9SGU2	AT1G56150	Auxin-responsive protein SAUR71;SAUR71;PTN001264460;orthologs	AUXIN-RESPONSIVE PROTEIN SAUR71 (PTHR31374:SF421)
ARATH|TAIR=locus=2063136|UniProtKB=Q9SIY5	AT2G40400	Protein RETICULATA-RELATED 5, chloroplastic;RER5;PTN000779998;orthologs	PROTEIN RETICULATA-RELATED 5, CHLOROPLASTIC (PTHR31620:SF2)
ARATH|TAIR=locus=2178803|UniProtKB=Q39032	AT5G58670	Phosphoinositide phospholipase C 1;PLC1;PTN000036881;orthologs	PHOSPHOINOSITIDE PHOSPHOLIPASE C 1 (PTHR10336:SF105)	phospholipase(PC00186)
ARATH|TAIR=locus=2092707|UniProtKB=Q9LV28	AT3G18130	Small ribosomal subunit protein RACK1x;RACK1C;PTN000458719;orthologs	SMALL RIBOSOMAL SUBUNIT PROTEIN RACK1X (PTHR19868:SF7)
ARATH|TAIR=locus=2150916|UniProtKB=Q9LXG5	AT5G15160	Transcription factor PRE2;PRE2;PTN001757607;orthologs	TRANSCRIPTION FACTOR PRE2 (PTHR46446:SF35)	basic helix-loop-helix transcription factor(PC00055)
ARATH|TAIR=locus=2094942|UniProtKB=Q84TG2	AT3G16350	At3g16350;At3g16350;PTN000776507;orthologs	OS01G0187900 PROTEIN (PTHR44191:SF4)	homeodomain transcription factor(PC00119)
ARATH|TAIR=locus=2151832|UniProtKB=O65402	AT5G24160	Squalene epoxidase 6;SQE6;PTN000089469;orthologs	SQUALENE EPOXIDASE 5-RELATED (PTHR10835:SF22)	oxygenase(PC00177)
ARATH|TAIR=locus=2156677|UniProtKB=Q9FHC8	AT5G52320	Cytochrome P450;CYP96A4;PTN000670227;orthologs	CYTOCHROME P450-RELATED (PTHR24296:SF105)	oxygenase(PC00177)
ARATH|TAIR=locus=2077793|UniProtKB=Q9M9K1	AT3G08590	Probable 2,3-bisphosphoglycerate-independent phosphoglycerate mutase 2;PGM2;PTN000781264;orthologs	2,3-BISPHOSPHOGLYCERATE-INDEPENDENT PHOSPHOGLYCERATE MUTASE 2-RELATED (PTHR31637:SF13)	mutase(PC00160)
ARATH|TAIR=locus=2037644|UniProtKB=B6IDH8	AT1G58460	Protein SOB FIVE-LIKE 6;SOFL6;PTN002850175;orthologs	PROTEIN SOB FIVE-LIKE 6 (PTHR33347:SF34)
ARATH|TAIR=locus=2005516|UniProtKB=Q9SLH3	AT2G01570	DELLA protein RGA;RGA;PTN000781243;orthologs	DELLA PROTEIN GAI-RELATED (PTHR31636:SF271)
ARATH|TAIR=locus=2152380|UniProtKB=Q9FJ54	AT5G45820	CBL-interacting serine_threonine-protein kinase 20;CIPK20;PTN000679627;orthologs	CBL-INTERACTING SERINE_THREONINE-PROTEIN KINASE 20 (PTHR43895:SF3)
ARATH|TAIR=locus=2148318|UniProtKB=Q940T5	AT5G59550	E3 ubiquitin-protein ligase RDUF2;DURF2;PTN000510263;orthologs	E3 UBIQUITIN-PROTEIN LIGASE RDUF2 (PTHR15710:SF217)	ubiquitin-protein ligase(PC00234)
ARATH|TAIR=locus=2173063|UniProtKB=Q9FJ90	AT5G52020	Ethylene-responsive transcription factor ERF025;ERF025;PTN001278262;orthologs	ETHYLENE-RESPONSIVE TRANSCRIPTION FACTOR ERF025 (PTHR31985:SF223)	DNA-binding transcription factor(PC00218)
ARATH|TAIR=locus=2137375|UniProtKB=Q8W4P8	AT4G27860	Membrane protein of ER body 1;MEB1;PTN002069178;orthologs	MEMBRANE PROTEIN OF ER BODY 1 (PTHR31851:SF43)	transporter(PC00227)
ARATH|TAIR=locus=2012773|UniProtKB=Q9FUS8	AT1G10370	Glutathione S-transferase U17;GSTU17;PTN000883948;orthologs	GLUTATHIONE S-TRANSFERASE U17 (PTHR11260:SF615)	transferase(PC00220)
ARATH|TAIR=locus=2155598|UniProtKB=Q9FH95	AT5G67180	AP2-like ethylene-responsive transcription factor TOE3;TOE3;PTN002427648;orthologs	AP2-LIKE ETHYLENE-RESPONSIVE TRANSCRIPTION FACTOR TOE3 (PTHR32467:SF188)	DNA-binding transcription factor(PC00218)
ARATH|TAIR=locus=2040184|UniProtKB=Q9S775	AT2G25170	CHD3-type chromatin-remodeling factor PICKLE;PKL;PTN002245306;orthologs	CHROMODOMAIN-HELICASE-DNA-BINDING PROTEIN 3-RELATED (PTHR45623:SF17)	chromatin/chromatin-binding, or -regulatory protein(PC00077)
ARATH|TAIR=locus=2126876|UniProtKB=Q8GZ38	AT4G00050	Transcription factor UNE10;UNE10;PTN001395448;orthologs	TRANSCRIPTION FACTOR MEE8-RELATED (PTHR45855:SF23)	DNA-binding transcription factor(PC00218)
ARATH|TAIR=locus=2185228|UniProtKB=Q94EG6	AT5G02240	Uncharacterized protein At5g02240;At5g02240;PTN000367411;orthologs	NAD(P)-BINDING DOMAIN-CONTAINING PROTEIN (PTHR14194:SF101)
ARATH|TAIR=locus=2141095|UniProtKB=Q9FUR2	AT4G18010	Type I inositol polyphosphate 5-phosphatase 2;IP5P2;PTN000128287;orthologs	TYPE I INOSITOL POLYPHOSPHATE 5-PHOSPHATASE 2 (PTHR45666:SF21)	phosphatase(PC00181)

## Sheet: Up-Ltryptophanbiosynproc
Gene ID	Mapped ID	Gene Name	Panther Family/Subfamily	Panther Protein Class
ARATH|TAIR=locus=2140020|UniProtKB=O81346	AT4G39950	Tryptophan N-monooxygenase 1;CYP79B2;PTN000670275;orthologs	TRYPTOPHAN N-MONOOXYGENASE 1 (PTHR24298:SF894)	oxygenase(PC00177)
ARATH|TAIR=locus=2081988|UniProtKB=Q9LY61	AT3G55840	Nematode resistance protein-like HSPRO1;HSPRO1;PTN002164933;orthologs	NEMATODE RESISTANCE PROTEIN-LIKE HSPRO1 (PTHR34795:SF1)
ARATH|TAIR=locus=3685290|UniProtKB=Q42529	AT3G54640	Tryptophan synthase alpha chain, chloroplastic;TSA1;PTN002880812;orthologs	TRYPTOPHAN SYNTHASE ALPHA CHAIN, CHLOROPLASTIC (PTHR43406:SF1)	lyase(PC00144)
ARATH|TAIR=locus=2058294|UniProtKB=P49572	AT2G04400	Indole-3-glycerol phosphate synthase, chloroplastic;IGPS;PTN001484314;orthologs	INDOLE-3-GLYCEROL PHOSPHATE SYNTHASE, CHLOROPLASTIC (PTHR22854:SF17)	isomerase(PC00135)
ARATH|TAIR=locus=2005520|UniProtKB=P32069	AT2G29690	Anthranilate synthase alpha subunit 2, chloroplastic;ASA2;PTN002599634;orthologs	ANTHRANILATE SYNTHASE COMPONENT 1 (PTHR11236:SF9)
ARATH|TAIR=locus=2125264|UniProtKB=O65782	AT4G31500	Cytochrome P450 83B1;CYP83B1;PTN001210322;orthologs	CYTOCHROME P450 83B1 (PTHR47956:SF49)	oxygenase(PC00177)
ARATH|TAIR=locus=2164768|UniProtKB=Q9LUB2	AT5G48220	indole-3-glycerol-phosphate synthase;MIF21.11;PTN000523348;orthologs	INDOLE-3-GLYCEROL-PHOSPHATE SYNTHASE (PTHR22854:SF2)	isomerase(PC00135)
ARATH|TAIR=locus=2041293|UniProtKB=Q501D8	AT2G22330	Tryptophan N-monooxygenase 2;CYP79B3;PTN000670269;orthologs	TRYPTOPHAN N-MONOOXYGENASE 2 (PTHR24298:SF915)	oxygenase(PC00177)
ARATH|TAIR=locus=2161528|UniProtKB=Q02166	AT5G17990	Anthranilate phosphoribosyltransferase, chloroplastic;PAT1;PTN002457252;orthologs	ANTHRANILATE PHOSPHORIBOSYLTRANSFERASE (PTHR43285:SF2)	glycosyltransferase(PC00111)
ARATH|TAIR=locus=2159838|UniProtKB=Q9FFW8	AT5G38530	tryptophan synthase;TSBtype2;PTN000034239;orthologs	TRYPTOPHAN SYNTHASE (PTHR48077:SF6)
ARATH|TAIR=locus=2061221|UniProtKB=O04203	AT2G40000	Nematode resistance protein-like HSPRO2;HSPRO2;PTN002164932;orthologs	NEMATODE RESISTANCE PROTEIN-LIKE HSPRO2 (PTHR34795:SF4)
ARATH|TAIR=locus=2035609|UniProtKB=Q39204	AT1G32640	Transcription factor MYC2;MYC2;PTN001354601;orthologs	TRANSCRIPTION FACTOR MYC2 (PTHR11514:SF43)

## Sheet: Up- glucosinolate biosynthetic 
Gene ID	Mapped ID	Gene Name	Panther Family/Subfamily	Panther Protein Class
ARATH|TAIR=locus=2027463|UniProtKB=O49782	AT1G18570	Transcription factor MYB51;MYB51;PTN000068033;orthologs	TRANSCRIPTION FACTOR MYB51 (PTHR10641:SF1309)	homeodomain transcription factor(PC00119)
ARATH|TAIR=locus=2203871|UniProtKB=Q94K43	AT1G62540	Flavin-containing monooxygenase FMO GS-OX2;FMOGS-OX2;PTN000545678;orthologs	FLAVIN-CONTAINING MONOOXYGENASE FMO GS-OX1-RELATED (PTHR23023:SF244)	oxygenase(PC00177)
ARATH|TAIR=locus=2119500|UniProtKB=P48421	AT4G13770	Cytochrome P450 83A1;CYP83A1;PTN001210327;orthologs	CYTOCHROME P450 83A1 (PTHR47956:SF11)	oxygenase(PC00177)
ARATH|TAIR=locus=2032387|UniProtKB=O48676	AT1G24100	UDP-glycosyltransferase 74B1;UGT74B1;PTN000231153;orthologs	UDP-GLYCOSYLTRANSFERASE 74B1 (PTHR11926:SF727)	transferase(PC00220)
ARATH|TAIR=locus=2142120|UniProtKB=Q94AR8	AT4G13430	3-isopropylmalate dehydratase large subunit, chloroplastic;IIL1;PTN002887790;orthologs	HOMOACONITASE, MITOCHONDRIAL (PTHR43822:SF2)
ARATH|TAIR=locus=2031501|UniProtKB=Q9C9D0	AT1G74100	Cytosolic sulfotransferase 16;SOT16;PTN000208194;orthologs	CYTOSOLIC SULFOTRANSFERASE 16 (PTHR11783:SF246)	transferase(PC00220)
ARATH|TAIR=locus=2174668|UniProtKB=Q9FMT1	AT5G14200	3-isopropylmalate dehydrogenase 1, chloroplastic;IMDH1;PTN000217003;orthologs	3-ISOPROPYLMALATE DEHYDROGENASE 1, CHLOROPLASTIC-RELATED (PTHR42979:SF5)	dehydrogenase(PC00092)
ARATH|TAIR=locus=2027458|UniProtKB=Q9FZ80	AT1G18590	Cytosolic sulfotransferase 17;SOT17;PTN000208193;orthologs	CYTOSOLIC SULFOTRANSFERASE 17 (PTHR11783:SF252)	transferase(PC00220)
ARATH|TAIR=locus=2032890|UniProtKB=Q949U1	AT1G16410	Dihomomethionine N-hydroxylase;CYP79F1;PTN000670273;orthologs	DIHOMOMETHIONINE N-HYDROXYLASE-RELATED (PTHR24298:SF684)	oxygenase(PC00177)
ARATH|TAIR=locus=2181151|UniProtKB=Q9FG67	AT5G23010	Methylthioalkylmalate synthase 1, chloroplastic;MAM1;PTN000031361;orthologs	METHYLTHIOALKYLMALATE SYNTHASE 1, CHLOROPLASTIC-RELATED (PTHR10277:SF60)	transferase(PC00220)
ARATH|TAIR=locus=2102539|UniProtKB=Q9LY00	AT3G56400	Probable WRKY transcription factor 70;WRKY70;PTN001280516;orthologs	WRKY TRANSCRIPTION FACTOR 70-RELATED (PTHR31282:SF110)	DNA-binding transcription factor(PC00218)
ARATH|TAIR=locus=2031516|UniProtKB=Q9C9C9	AT1G74090	Cytosolic sulfotransferase 18;SOT18;PTN001369654;orthologs	CYTOSOLIC SULFOTRANSFERASE 18 (PTHR11783:SF166)	transferase(PC00220)
ARATH|TAIR=locus=2125264|UniProtKB=O65782	AT4G31500	Cytochrome P450 83B1;CYP83B1;PTN001210322;orthologs	CYTOCHROME P450 83B1 (PTHR47956:SF49)	oxygenase(PC00177)
ARATH|TAIR=locus=2203891|UniProtKB=Q9SXE1	AT1G62560	Flavin-containing monooxygenase FMO GS-OX3;FMOGS-OX3;PTN000545679;orthologs	FLAVIN-CONTAINING MONOOXYGENASE FMO GS-OX1-RELATED (PTHR23023:SF244)	oxygenase(PC00177)
ARATH|TAIR=locus=2040045|UniProtKB=Q9SKK4	AT2G25450	Probable 2-oxoacid dependent dioxygenase;GSL-OH;PTN001611454;orthologs	2-OXOACID DEPENDENT DIOXYGENASE-RELATED (PTHR10209:SF513)	oxidoreductase(PC00176)
ARATH|TAIR=locus=2041293|UniProtKB=Q501D8	AT2G22330	Tryptophan N-monooxygenase 2;CYP79B3;PTN000670269;orthologs	TRYPTOPHAN N-MONOOXYGENASE 2 (PTHR24298:SF915)	oxygenase(PC00177)
ARATH|TAIR=locus=2046056|UniProtKB=Q9SIV0	AT2G20610	S-alkyl-thiohydroximate lyase SUR1;SUR1;PTN001368372;orthologs	S-ALKYL-THIOHYDROXIMATE LYASE SUR1 (PTHR45744:SF15)	transaminase(PC00216)
ARATH|TAIR=locus=2040996|UniProtKB=Q9ZW84	AT2G43100	3-isopropylmalate dehydratase small subunit 2;SSU2;PTN000186631;orthologs	3-ISOPROPYLMALATE DEHYDRATASE SMALL SUBUNIT 2 (PTHR43345:SF7)	dehydratase(PC00091)
ARATH|TAIR=locus=2030081|UniProtKB=Q9SRD4	AT1G76790	Indole glucosinolate O-methyltransferase 5;IGMT5;PTN000202261;orthologs	INDOLE GLUCOSINOLATE O-METHYLTRANSFERASE 5 (PTHR11746:SF194)	methyltransferase(PC00155)
ARATH|TAIR=locus=2009754|UniProtKB=Q9SS04	AT1G65860	Flavin-containing monooxygenase FMO GS-OX1;FMOGS-OX1;PTN000545671;orthologs	FLAVIN-CONTAINING MONOOXYGENASE FMO GS-OX1-RELATED (PTHR23023:SF244)	oxygenase(PC00177)
ARATH|TAIR=locus=2091216|UniProtKB=Q9LE06	AT3G19710	Methionine aminotransferase BCAT4;BCAT4;PTN000214647;orthologs	METHIONINE AMINOTRANSFERASE BCAT4 (PTHR42825:SF8)	transaminase(PC00216)
ARATH|TAIR=locus=2077685|UniProtKB=Q9LYT7	AT3G58990	3-isopropylmalate dehydratase small subunit 3;SSU3;PTN000186632;orthologs	3-ISOPROPYLMALATE DEHYDRATASE SMALL SUBUNIT 3 (PTHR43345:SF8)	dehydratase(PC00091)
ARATH|TAIR=locus=2035609|UniProtKB=Q39204	AT1G32640	Transcription factor MYC2;MYC2;PTN001354601;orthologs	TRANSCRIPTION FACTOR MYC2 (PTHR11514:SF43)
ARATH|TAIR=locus=2118021|UniProtKB=F4JPW1	AT4G12030	Probable sodium_metabolite cotransporter BASS5, chloroplastic;BASS5;PTN000040946;orthologs	SODIUM_METABOLITE COTRANSPORTER BASS5, CHLOROPLASTIC-RELATED (PTHR10361:SF61)	primary active transporter(PC00068)

[truncated: 1 more sheets: Up- glucosinolatemetabolic]
